# Supplementary material for: Introducing the crystalline phase of dicalcium phosphate monohydrate
Source: Nat Commun. 2020 Mar 24;11:1546. doi: 10.1038/s41467-020-15333-6 (PMC7093545; doi:10.1038/s41467-020-15333-6)
Supplement: Supplementary file 4 — Source Data [file 41467_2020_15333_MOESM4_ESM.xlsx]

## Sheet: fig 3
fig 3a			fig 3b			fig 3b			fig 3b
8	4421		399.193	88.7477		4001.57	46.9661		4001.57	16.5601
8.02043	4343		401.121	88.701		3999.64	46.7143		3999.64	16.4905
8.04085	4217		403.05	88.5163		3997.71	46.8571		3997.71	17.3071
8.06128	4349		404.978	88.4762		3995.78	47.3261		3995.78	17.3205
8.0817	4190		406.906	88.7902		3993.86	47.3265		3993.86	17.03
8.10213	4291		408.835	89.3032		3991.93	46.7968		3991.93	17.8066
8.12256	4240		410.763	89.7494		3990	47.0528		3990	18.3933
8.14298	4235		412.692	90.127		3988.07	47.8675		3988.07	17.8152
8.16341	4360		414.62	90.5489		3986.14	47.7358		3986.14	17.1329
8.18384	4082		416.549	90.8959		3984.21	46.9004		3984.21	16.6826
8.20426	4213		418.477	90.9783		3982.28	46.565		3982.28	16.5452
8.22469	4193		420.406	90.9062		3980.36	46.5111		3980.36	16.8584
8.24511	4200		422.334	90.8873		3978.43	46.3279		3978.43	16.8372
8.26554	4187		424.263	90.8616		3976.5	46.4344		3976.5	16.2933
8.28596	4166		426.191	90.804		3974.57	46.5256		3974.57	16.2862
8.30639	4156		428.12	90.7926		3972.64	46.0125		3972.64	16.8648
8.32682	4199		430.048	90.8246		3970.71	45.6222		3970.71	17.1131
8.34724	4063		431.977	90.8857		3968.79	45.9804		3968.79	17.1253
8.36767	4172		433.905	90.973		3966.86	46.3436		3966.86	17.546
8.3881	4140		435.834	91.0548		3964.93	46.1962		3964.93	17.919
8.40852	4061		437.762	91.1212		3963	46.1145		3963	17.6559
8.42895	4155		439.69	91.1289		3961.07	46.4565		3961.07	17.1392
8.44937	4083		441.619	91.0446		3959.14	46.6166		3959.14	16.8816
8.4698	4094		443.547	91.0165		3957.21	46.0642		3957.21	16.6881
8.49023	4014		445.476	91.0807		3955.29	45.5771		3955.29	16.4014
8.51065	4043		447.404	90.9818		3953.36	45.796		3953.36	16.6009
8.53108	4041		449.333	90.7335		3951.43	45.8481		3951.43	17.2687
8.55151	3898		451.261	90.6732		3949.5	45.3129		3949.5	17.4466
8.57193	4003		453.19	90.7479		3947.57	45.4516		3947.57	17.0344
8.59236	4154		455.118	90.6681		3945.64	46.3728		3945.64	16.9163
8.61278	3795		457.047	90.543		3943.72	46.4267		3943.72	17.0265
8.63321	3959		458.975	90.525		3941.79	45.5218		3941.79	16.7542
8.65363	3874		460.904	90.4655		3939.86	45.087		3939.86	16.6247
8.67406	3954		462.832	90.3516		3937.93	45.1275		3937.93	16.8586
8.69449	3876		464.76	90.2122		3936	44.987		3936	16.9813
8.71491	3952		466.689	89.9804		3934.07	44.8976		3934.07	17.0536
8.73534	3804		468.617	89.785		3932.14	44.759		3932.14	17.1815
8.75577	3998		470.546	89.7504		3930.22	44.3376		3930.22	17.0833
8.77619	3891		472.474	89.7123		3928.29	44.3998		3928.29	17.0878
8.79662	3807		474.403	89.5845		3926.36	45.063		3926.36	17.3778
8.81704	3794		476.331	89.4749		3924.43	45.2902		3924.43	17.2396
8.83747	3906		478.26	89.3612		3922.5	44.9583		3922.5	16.7178
8.8579	3908		480.188	89.2		3920.57	44.6487		3920.57	16.9851
8.87832	3874		482.117	89.067		3918.64	44.3222		3918.64	17.4638
8.89875	3854		484.045	88.9583		3916.72	44.2104		3916.72	17.2172
8.91917	3762		485.974	88.8582		3914.79	44.3279		3914.79	17.1984
8.9396	3826		487.902	88.8278		3912.86	44.1827		3912.86	17.9165
8.96003	3814		489.831	88.7683		3910.93	44.1754		3910.93	18.2871
8.98045	3820		491.759	88.5648		3909	44.7469		3909	17.8798
9.00088	3796		493.688	88.373		3907.07	44.984		3907.07	17.4781
9.0213	3790		495.616	88.2704		3905.15	44.4396		3905.15	17.4853
9.04173	3753		497.544	88.0841		3903.22	44.0962		3903.22	17.6238
9.06216	3711		499.473	87.8454		3901.29	44.1833		3901.29	17.6091
9.08258	3696		501.401	87.6675		3899.36	44.0995		3899.36	17.4407
9.10301	3599		503.33	87.4819		3897.43	43.9784		3897.43	17.1552
9.12344	3714		505.258	87.2621		3895.5	43.8477		3895.5	16.7437
9.14386	3681		507.187	87.0889		3893.57	43.4539		3893.57	16.2896
9.16429	3688		509.115	86.9605		3891.65	43.3174		3891.65	16.115
9.18471	3697		511.044	86.8335		3889.72	43.5582		3889.72	16.4944
9.20514	3665		512.972	86.6878		3887.79	43.3573		3887.79	17.2967
9.22557	3749		514.901	86.4929		3885.86	42.9374		3885.86	17.9917
9.24599	3681		516.829	86.2551		3883.93	42.9927		3883.93	17.9779
9.26642	3729		518.758	86.0169		3882	42.978		3882	17.5282
9.28684	3646		520.686	85.8148		3880.08	42.8621		3880.08	17.2052
9.30727	3704		522.615	85.7035		3878.15	43.2265		3878.15	17.1927
9.3277	3724		524.543	85.6709		3876.22	43.5315		3876.22	17.4501
9.34812	3602		526.471	85.635		3874.29	43.236		3874.29	17.8154
9.36855	3552		528.4	85.6165		3872.36	42.9041		3872.36	17.8431
9.38898	3611		530.328	85.639		3870.43	42.7305		3870.43	17.4908
9.4094	3622		532.257	85.6319		3868.5	42.3594		3868.5	17.4463
9.42983	3507		534.185	85.638		3866.58	42.1303		3866.58	17.6268
9.45025	3648		536.114	85.6717		3864.65	42.285		3864.65	17.159
9.47068	3546		538.042	85.6202		3862.72	42.3529		3862.72	16.3282
9.4911	3612		539.971	85.5483		3860.79	42.2701		3860.79	16.4057
9.51153	3411		541.899	85.6024		3858.86	42.3113		3858.86	17.115
9.53196	3481		543.828	85.6811		3856.93	42.0798		3856.93	17.2089
9.55238	3636		545.756	85.6664		3855.01	41.2221		3855.01	16.7038
9.57281	3413		547.685	85.6185		3853.08	40.619		3853.08	17.0533
9.59324	3593		549.613	85.5618		3851.15	41.1558		3851.15	17.8291
9.61366	3593		551.542	85.4869		3849.22	41.9559		3849.22	17.6089
9.63409	3641		553.47	85.4198		3847.29	42.2083		3847.29	17.2072
9.65451	3521		555.398	85.2879		3845.36	41.9686		3845.36	17.7826
9.67494	3625		557.327	85.0801		3843.43	41.8326		3843.43	18.3371
9.69537	3511		559.255	84.9604		3841.51	41.7685		3841.51	17.6824
9.71579	3451		561.184	84.9212		3839.58	41.193		3839.58	16.8928
9.73622	3535		563.112	84.8637		3837.65	40.3103		3837.65	16.9252
9.75665	3500		565.041	84.9087		3835.72	39.9984		3835.72	17.0053
9.77707	3498		566.969	85.0626		3833.79	40.3724		3833.79	17.0487
9.7975	3574		568.898	85.112		3831.86	40.8068		3831.86	17.5769
9.81792	3565		570.826	85.0859		3829.94	40.7327		3829.94	17.8932
9.83835	3497		572.755	85.0681		3828.01	40.3184		3828.01	17.7233
9.85877	3484		574.683	85.0279		3826.08	40.2836		3826.08	17.7896
9.8792	3581		576.612	85.0324		3824.15	40.6506		3824.15	17.6109
9.89963	3549		578.54	85.0903		3822.22	40.6389		3822.22	16.9762
9.92005	3585		580.468	85.0838		3820.29	40.3082		3820.29	17.3494
9.94048	3526		582.397	85.1084		3818.36	40.3974		3818.36	18.0629
9.96091	3657		584.325	85.3149		3816.44	40.425		3816.44	17.1024
9.98133	3638		586.254	85.5658		3814.51	39.8785		3814.51	16.1275
10.0018	3625		588.182	85.7627		3812.58	39.8363		3812.58	16.9667
10.0222	3570		590.111	86.0476		3810.65	40.2795		3810.65	17.4686
10.0426	3635		592.039	86.4638		3808.72	40.1115		3808.72	16.6639
10.063	3737		593.968	86.9131		3806.79	39.4757		3806.79	15.9903
10.0835	3634		595.896	87.3345		3804.87	39.3108		3804.87	15.8727
10.1039	3778		597.825	87.7307		3802.94	39.2117		3802.94	16.1095
10.1243	3740		599.753	88.1806		3801.01	38.8394		3801.01	17.0841
10.1447	3724		601.682	88.7106		3799.08	38.8066		3799.08	17.7324
10.1652	3731		603.61	89.1977		3797.15	39.0085		3797.15	17.4013
10.1856	3840		605.539	89.6796		3795.22	38.9601		3795.22	17.4171
10.206	3924		607.467	90.2531		3793.29	38.9839		3793.29	18.0077
10.2264	3945		609.395	90.788		3791.37	39.1221		3791.37	17.9532
10.2469	4028		611.324	91.2379		3789.44	38.6942		3789.44	17.6857
10.2673	4062		613.252	91.7343		3787.51	37.9881		3787.51	17.9945
10.2877	4148		615.181	92.2569		3785.58	38.0032		3785.58	17.9247
10.3081	4312		617.109	92.7462		3783.65	38.4571		3783.65	17.3299
10.3286	4288		619.038	93.2966		3781.72	38.3896		3781.72	17.4103
10.349	4436		620.966	93.8818		3779.8	37.9777		3779.8	17.6164
10.3694	4713		622.895	94.3643		3777.87	37.8901		3777.87	16.9922
10.3898	4637		624.823	94.8011		3775.94	37.9911		3775.94	16.591
10.4103	5061		626.752	95.2854		3774.01	37.9031		3774.01	16.8877
10.4307	5204		628.68	95.758		3772.08	37.6578		3772.08	17.0747
10.4511	5467		630.609	96.2257		3770.15	37.5698		3770.15	17.0578
10.4716	5598		632.537	96.7352		3768.22	37.684		3768.22	17.1374
10.492	5849		634.466	97.1862		3766.3	37.6058		3766.3	17.1673
10.5124	6370		636.394	97.5342		3764.37	37.2178		3764.37	17.2416
10.5328	6676		638.322	97.8854		3762.44	36.9384		3762.44	17.601
10.5533	7092		640.251	98.2231		3760.51	36.8855		3760.51	17.9413
10.5737	7425		642.179	98.4989		3758.58	36.8053		3758.58	17.8333
10.5941	7948		644.108	98.7893		3756.65	36.7612		3756.65	17.3993
10.6145	8681		646.036	99.0827		3754.73	36.7247		3754.73	16.9318
10.635	9333		647.965	99.2703		3752.8	36.2458		3752.8	16.5587
10.6554	10277		649.893	99.4059		3750.87	35.6239		3750.87	16.4907
10.6758	11340		651.822	99.5894		3748.94	35.6809		3748.94	16.5372
10.6962	12872		653.75	99.7275		3747.01	35.6971		3747.01	16.314
10.7167	14602		655.679	99.7703		3745.08	34.941		3745.08	16.1055
10.7371	16825		657.607	99.8349		3743.15	34.8007		3743.15	16.8505
10.7575	19461		659.536	99.9022		3741.23	35.6808		3741.23	17.7994
10.778	22464		661.464	99.8744		3739.3	36.0957		3739.3	17.7644
10.7984	26131		663.393	99.8407		3737.37	35.6446		3737.37	16.8218
10.8188	30687		665.321	99.8266		3735.44	35.1438		3735.44	16.17
10.8392	35058		667.25	99.6624		3733.51	34.8257		3733.51	16.1392
10.8597	40451		669.178	99.4481		3731.58	34.5334		3731.58	16.1712
10.8801	45842		671.106	99.4691		3729.66	34.5097		3729.66	16.4736
10.9005	51751		673.035	99.4781		3727.73	34.4903		3727.73	17.0767
10.9209	58190		674.963	99.3761		3725.8	34.1098		3725.8	17.3346
10.9414	64891		676.892	99.264		3723.87	33.7438		3723.87	17.1678
10.9618	72198		678.82	99.1524		3721.94	33.5155		3721.94	17.1368
10.9822	79827		680.749	99.0101		3720.01	33.1964		3720.01	17.287
11.0026	84738		682.677	98.9098		3718.08	33.2183		3718.08	17.3747
11.0231	86672		684.606	98.8474		3716.16	33.5516		3716.16	17.396
11.0435	82303		686.534	98.7381		3714.23	33.3362		3714.23	17.2078
11.0639	72322		688.463	98.5821		3712.3	32.815		3712.3	16.7066
11.0843	57990		690.391	98.4191		3710.37	33.0155		3710.37	16.4737
11.1048	44156		692.32	98.265		3708.44	33.1884		3708.44	16.7959
11.1252	31964		694.248	98.1251		3706.51	32.6787		3706.51	17.084
11.1456	23792		696.177	97.962		3704.59	32.3235		3704.59	17.0113
11.1661	18076		698.105	97.7748		3702.66	32.2325		3702.66	16.8944
11.1865	13979		700.033	97.6356		3700.73	31.8197		3700.73	17.0892
11.2069	11250		701.962	97.5078		3698.8	31.4289		3698.8	17.2907
11.2273	9389		703.89	97.2879		3696.87	31.3829		3696.87	17.1805
11.2477	8083		705.819	97.0473		3694.94	31.2226		3694.94	17.1077
11.2682	7085		707.747	96.8839		3693.01	30.8728		3693.01	17.2299
11.2886	6257		709.676	96.6967		3691.09	30.6707		3691.09	17.0685
11.309	5810		711.604	96.4456		3689.16	30.5637		3689.16	16.6983
11.3294	5208		713.533	96.2112		3687.23	30.4759		3687.23	16.9098
11.3499	4989		715.461	95.995		3685.3	30.4455		3685.3	17.3905
11.3703	4640		717.39	95.7717		3683.37	30.2678		3683.37	17.4162
11.3907	4394		719.318	95.5717		3681.44	29.9468		3681.44	17.1748
11.4112	4160		721.247	95.3918		3679.52	29.7407		3679.52	16.9833
11.4316	3867		723.175	95.2218		3677.59	29.4639		3677.59	16.4167
11.452	3711		725.104	95.0822		3675.66	28.9774		3675.66	15.6699
11.4724	3564		727.032	94.931		3673.73	28.7487		3673.73	15.7338
11.4929	3384		728.96	94.7308		3671.8	28.647		3671.8	16.2131
11.5133	3329		730.889	94.5524		3669.87	28.3318		3669.87	16.5587
11.5337	3211		732.817	94.4271		3667.94	28.088		3667.94	16.7424
11.5541	3215		734.746	94.2909		3666.02	27.9994		3666.02	16.7772
11.5746	3036		736.674	94.1534		3664.09	27.7529		3664.09	16.5023
11.595	2984		738.603	94.0661		3662.16	27.4967		3662.16	16.0936
11.6154	2775		740.531	93.9851		3660.23	27.4994		3660.23	15.8857
11.6358	2751		742.46	93.8774		3658.3	27.3752		3658.3	15.9271
11.6563	2824		744.388	93.8013		3656.37	26.8094		3656.37	16.1051
11.6767	2656		746.317	93.7552		3654.44	26.301		3654.44	16.1788
11.6971	2578		748.245	93.6777		3652.52	26.0948		3652.52	16.0644
11.7175	2507		750.174	93.5797		3650.59	25.7578		3650.59	15.9373
11.738	2484		752.102	93.5214		3648.66	25.3254		3648.66	15.9055
11.7584	2479		754.03	93.4999		3646.73	25.3714		3646.73	15.7417
11.7788	2367		755.959	93.4628		3644.8	25.579		3644.8	15.3673
11.7993	2418		757.888	93.3968		3642.87	25.2712		3642.87	15.1595
11.8197	2351		759.816	93.3187		3640.95	24.8032		3640.95	15.3428
11.8401	2388		761.744	93.2327		3639.02	24.8128		3639.02	15.5803
11.8605	2233		763.673	93.1552		3637.09	24.7742		3637.09	15.5179
11.881	2370		765.601	93.0935		3635.16	24.2408		3635.16	15.3416
11.9014	2207		767.53	92.9997		3633.23	23.7065		3633.23	15.184
11.9218	2175		769.458	92.87		3631.3	23.3772		3631.3	15.0223
11.9422	2181		771.387	92.7878		3629.37	23.0711		3629.37	15.048
11.9627	2162		773.315	92.7402		3627.45	22.9085		3627.45	15.2121
11.9831	2128		775.244	92.6062		3625.52	22.8618		3625.52	15.1487
12.0035	2044		777.172	92.415		3623.59	22.7256		3623.59	15.0506
12.0239	2077		779.101	92.3134		3621.66	22.5816		3621.66	15.1243
12.0444	2082		781.029	92.2556		3619.73	22.3976		3619.73	14.999
12.0648	2080		782.957	92.1249		3617.8	21.9944		3617.8	14.657
12.0852	2056		784.886	91.9469		3615.88	21.6586		3615.88	14.565
12.1057	2092		786.814	91.7867		3613.95	21.545		3613.95	14.4618
12.1261	2007		788.743	91.6455		3612.02	21.2151		3612.02	13.9957
12.1465	2010		790.671	91.5149		3610.09	20.6738		3610.09	13.7016
12.1669	1943		792.6	91.3862		3608.16	20.4372		3608.16	13.7913
12.1874	1998		794.528	91.2386		3606.23	20.3539		3606.23	13.7806
12.2078	1953		796.457	91.0814		3604.3	20.0693		3604.3	13.8178
12.2282	1950		798.385	90.9406		3602.38	19.8288		3602.38	14.0238
12.2486	1894		800.314	90.8107		3600.45	19.6938		3600.45	13.8508
12.2691	1954		802.242	90.6765		3598.52	19.4595		3598.52	13.5794
12.2895	1926		804.171	90.5383		3596.59	19.1462		3596.59	13.6272
12.3099	1925		806.099	90.3981		3594.66	18.7965		3594.66	13.5857
12.3303	1900		808.028	90.2515		3592.73	18.5428		3592.73	13.4687
12.3508	1918		809.956	90.0915		3590.81	18.5457		3590.81	13.6214
12.3712	1805		811.885	89.9266		3588.88	18.5048		3588.88	13.5487
12.3916	1822		813.813	89.7836		3586.95	18.1375		3586.95	13.1404
12.412	1870		815.741	89.6525		3585.02	17.7658		3585.02	13.1997
12.4325	1786		817.67	89.5071		3583.09	17.5305		3583.09	13.5183
12.4529	1829		819.598	89.3659		3581.16	17.2355		3581.16	13.4282
12.4733	1757		821.527	89.2332		3579.23	17.0125		3579.23	13.2954
12.4937	1779		823.455	89.0759		3577.31	16.8701		3577.31	13.3523
12.5142	1799		825.384	88.9145		3575.38	16.5069		3575.38	13.1731
12.5346	1783		827.312	88.7809		3573.45	16.1754		3573.45	13.0764
12.555	1680		829.241	88.6316		3571.52	16.1863		3571.52	13.3443
12.5755	1701		831.169	88.4583		3569.59	16.0329		3569.59	13.2283
12.5959	1702		833.098	88.3154		3567.66	15.5386		3567.66	12.6995
12.6163	1619		835.026	88.1917		3565.74	15.3664		3565.74	12.7195
12.6367	1788		836.955	88.0458		3563.81	15.4297		3563.81	12.9838
12.6571	1648		838.883	87.905		3561.88	15.2458		3561.88	12.9311
12.6776	1735		840.812	87.7829		3559.95	14.8884		3559.95	12.8368
12.698	1655		842.74	87.6466		3558.02	14.5272		3558.02	12.8639
12.7184	1619		844.668	87.5075		3556.09	14.1569		3556.09	12.7822
12.7389	1588		846.597	87.3748		3554.16	13.9451		3554.16	12.6723
12.7593	1663		848.525	87.222		3552.24	14.0022		3552.24	12.7166
12.7797	1692		850.454	87.0997		3550.31	14.1072		3550.31	12.7667
12.8001	1648		852.382	87.0345		3548.38	13.9907		3548.38	12.6584
12.8206	1634		854.311	86.9324		3546.45	13.685		3546.45	12.4987
12.841	1561		856.239	86.7804		3544.52	13.5239		3544.52	12.4601
12.8614	1626		858.168	86.677		3542.59	13.6683		3542.59	12.4476
12.8818	1647		860.096	86.6214		3540.67	13.8287		3540.67	12.3524
12.9023	1584		862.025	86.5387		3538.74	13.8336		3538.74	12.3163
12.9227	1644		863.953	86.4288		3536.81	13.8487		3536.81	12.3345
12.9431	1567		865.882	86.3215		3534.88	13.9143		3534.88	12.1193
12.9635	1641		867.81	86.2321		3532.95	14.0409		3532.95	11.9135
12.984	1601		869.739	86.1887		3531.02	14.3624		3531.02	12.1154
13.0044	1585		871.667	86.1682		3529.09	14.6075		3529.09	12.286
13.0248	1615		873.596	86.1052		3527.17	14.549		3527.17	12.1627
13.0452	1586		875.524	86.0102		3525.24	14.5218		3525.24	12.0785
13.0657	1579		877.452	85.9214		3523.31	14.69		3523.31	11.9858
13.0861	1553		879.381	85.8183		3521.38	14.8091		3521.38	11.7507
13.1065	1571		881.309	85.7149		3519.45	14.9379		3519.45	11.6878
13.127	1612		883.238	85.6644		3517.52	15.2431		3517.52	11.7856
13.1474	1562		885.166	85.6284		3515.6	15.4682		3515.6	11.8024
13.1678	1552		887.095	85.5466		3513.67	15.3707		3513.67	11.8325
13.1882	1571		889.023	85.4598		3511.74	15.1083		3511.74	11.7118
13.2087	1619		890.952	85.4199		3509.81	14.9232		3509.81	11.2709
13.2291	1554		892.88	85.4148		3507.88	14.8778		3507.88	11.1665
13.2495	1540		894.809	85.4124		3505.95	14.8459		3505.95	11.5527
13.2699	1459		896.737	85.41		3504.02	14.7182		3504.02	11.4186
13.2904	1454		898.665	85.4284		3502.1	14.6195		3502.1	10.7283
13.3108	1501		900.594	85.4662		3500.17	14.5205		3500.17	10.5762
13.3312	1453		902.523	85.496		3498.24	14.1581		3498.24	10.9132
13.3516	1473		904.451	85.5147		3496.31	13.8621		3496.31	10.9206
13.3721	1348		906.379	85.549		3494.38	14.0936		3494.38	10.6337
13.3925	1466		908.308	85.6033		3492.45	14.3317		3492.45	10.3856
13.4129	1386		910.236	85.6568		3490.53	14.0972		3490.53	10.378
13.4333	1392		912.165	85.7117		3488.6	13.8207		3488.6	10.6887
13.4538	1393		914.093	85.7995		3486.67	13.8427		3486.67	10.9883
13.4742	1406		916.022	85.9347		3484.74	13.9209		3484.74	11.0513
13.4946	1383		917.95	86.0764		3482.81	14.001		3482.81	10.9808
13.5151	1345		919.879	86.1797		3480.88	14.2034		3480.88	10.7984
13.5355	1365		921.807	86.2789		3478.95	14.3962		3478.95	10.5994
13.5559	1460		923.736	86.4152		3477.03	14.4707		3477.03	10.5593
13.5763	1384		925.664	86.5563		3475.1	14.5249		3475.1	10.4045
13.5968	1418		927.592	86.6601		3473.17	14.5862		3473.17	10.1097
13.6172	1447		929.521	86.7237		3471.24	14.5969		3471.24	10.2857
13.6376	1359		931.449	86.7573		3469.31	14.6334		3469.31	10.7264
13.658	1369		933.378	86.7818		3467.38	14.8532		3467.38	10.5966
13.6785	1389		935.306	86.8049		3465.46	15.2246		3465.46	10.2368
13.6989	1287		937.235	86.7923		3463.53	15.5331		3463.53	10.3143
13.7193	1380		939.163	86.7378		3461.6	15.7904		3461.6	10.4307
13.7397	1335		941.092	86.6921		3459.67	16.1328		3459.67	10.3788
13.7602	1298		943.02	86.6648		3457.74	16.3684		3457.74	10.5104
13.7806	1339		944.949	86.6186		3455.81	16.4429		3455.81	10.7719
13.801	1280		946.877	86.5624		3453.88	16.6599		3453.88	10.9646
13.8214	1228		948.806	86.517		3451.96	17.0313		3451.96	10.9223
13.8419	1244		950.734	86.4656		3450.03	17.2872		3450.03	10.531
13.8623	1275		952.663	86.4178		3448.1	17.4641		3448.1	10.1793
13.8827	1294		954.591	86.3892		3446.17	17.6597		3446.17	10.2329
13.9031	1286		956.519	86.333		3444.24	17.7902		3444.24	10.3544
13.9236	1351		958.448	86.2438		3442.31	17.9095		3442.31	10.4014
13.944	1319		960.376	86.1657		3440.39	18.049		3440.39	10.607
13.9644	1235		962.305	86.0832		3438.46	18.0607		3438.46	10.7231
13.9848	1178		964.233	85.9741		3436.53	18.0552		3436.53	10.6582
14.0053	1256		966.162	85.8757		3434.6	18.2337		3434.6	10.8284
14.0257	1306		968.09	85.7915		3432.67	18.396		3432.67	11.0036
14.0461	1222		970.019	85.6802		3430.74	18.3965		3430.74	10.6993
14.0665	1246		971.947	85.5508		3428.81	18.4021		3428.81	10.4442
14.087	1215		973.876	85.4241		3426.89	18.4174		3426.89	10.7426
14.1074	1220		975.804	85.2751		3424.96	18.4473		3424.96	11.0941
14.1278	1221		977.733	85.1025		3423.03	18.5678		3423.03	11.1696
14.1483	1192		979.661	84.9406		3421.1	18.5211		3421.1	11.0658
14.1687	1226		981.59	84.7938		3419.17	18.2696		3419.17	10.9306
14.1891	1178		983.518	84.6545		3417.24	18.2074		3417.24	10.9095
14.2095	1250		985.447	84.5266		3415.32	18.2754		3415.32	10.9242
14.23	1242		987.375	84.4053		3413.39	18.127		3413.39	10.8481
14.2504	1212		989.303	84.3012		3411.46	17.9991		3411.46	10.8647
14.2708	1222		991.232	84.2291		3409.53	18.1346		3409.53	10.9737
14.2912	1189		993.16	84.1567		3407.6	18.2034		3407.6	10.9432
14.3117	1181		995.089	84.0793		3405.67	18.0655		3405.67	10.9004
14.3321	1214		997.017	84.0362		3403.74	17.9575		3403.74	10.9554
14.3525	1231		998.946	84.0191		3401.82	17.9074		3401.82	10.9836
14.3729	1177		1000.87	83.9981		3399.89	17.8527		3399.89	11.2028
14.3934	1212		1002.8	83.9939		3397.96	17.8063		3397.96	11.6524
14.4138	1203		1004.73	84.0183		3396.03	17.696		3396.03	11.765
14.4342	1118		1006.66	84.0361		3394.1	17.619		3394.1	11.5469
14.4547	1173		1008.59	84.0332		3392.17	17.7286		3392.17	11.4885
14.4751	1084		1010.52	84.029		3390.24	17.7296		3390.24	11.4395
14.4955	1170		1012.45	84.0285		3388.32	17.5245		3388.32	11.3153
14.5159	1164		1014.37	84.0241		3386.39	17.4771		3386.39	11.4196
14.5364	1085		1016.3	84.0124		3384.46	17.5823		3384.46	11.5382
14.5568	1119		1018.23	83.9945		3382.53	17.5556		3382.53	11.5569
14.5772	1126		1020.16	83.9776		3380.6	17.4608		3380.6	11.7975
14.5976	1088		1022.09	83.9621		3378.67	17.4344		3378.67	12.0326
14.6181	1200		1024.02	83.9433		3376.75	17.4307		3376.75	11.9091
14.6385	1126		1025.94	83.9277		3374.82	17.4538		3374.82	11.7536
14.6589	1111		1027.87	83.906		3372.89	17.4569		3372.89	11.804
14.6793	1078		1029.8	83.8544		3370.96	17.331		3370.96	11.9176
14.6998	1056		1031.73	83.7898		3369.03	17.1792		3369.03	12.0795
14.7202	1139		1033.66	83.7445		3367.1	17.1464		3367.1	12.0992
14.7406	1088		1035.59	83.7025		3365.17	17.1947		3365.17	11.8873
14.761	1082		1037.52	83.6298		3363.25	17.274		3363.25	11.9654
14.7815	1185		1039.44	83.5327		3361.32	17.2877		3361.32	12.308
14.8019	1079		1041.37	83.4468		3359.39	17.1266		3359.39	12.2409
14.8223	1102		1043.3	83.3895		3357.46	16.9698		3357.46	12.102
14.8427	1068		1045.23	83.3371		3355.53	16.9846		3355.53	12.4887
14.8632	1022		1047.16	83.2575		3353.6	16.9402		3353.6	12.6865
14.8836	1083		1049.09	83.1561		3351.68	16.7848		3351.68	12.4787
14.904	1060		1051.01	83.0515		3349.75	16.7116		3349.75	12.4771
14.9245	1033		1052.94	82.9414		3347.82	16.742		3347.82	12.5809
14.9449	1006		1054.87	82.8367		3345.89	16.7903		3345.89	12.5223
14.9653	1061		1056.8	82.7522		3343.96	16.8089		3343.96	12.6135
14.9857	1027		1058.73	82.6664		3342.03	16.7315		3342.03	12.8194
15.0061	1038		1060.66	82.5786		3340.1	16.6385		3340.1	12.8515
15.0266	1094		1062.59	82.5241		3338.18	16.6638		3338.18	12.9431
15.047	1078		1064.51	82.4833		3336.25	16.7016		3336.25	13.2064
15.0674	1023		1066.44	82.4331		3334.32	16.6573		3334.32	13.3371
15.0879	1099		1068.37	82.4065		3332.39	16.6443		3332.39	13.2994
15.1083	988		1070.3	82.4114		3330.46	16.6674		3330.46	13.2673
15.1287	996		1072.23	82.4194		3328.53	16.6097		3328.53	13.3073
15.1491	995		1074.16	82.4363		3326.61	16.4703		3326.61	13.4887
15.1696	986		1076.08	82.4661		3324.68	16.306		3324.68	13.7049
15.19	1038		1078.01	82.4901		3322.75	16.2075		3322.75	13.7354
15.2104	1020		1079.94	82.5209		3320.82	16.2491		3320.82	13.6547
15.2308	1020		1081.87	82.5609		3318.89	16.2662		3318.89	13.6178
15.2513	1033		1083.8	82.5775		3316.96	16.2375		3316.96	13.6541
15.2717	959		1085.73	82.5877		3315.03	16.3695		3315.03	13.812
15.2921	1003		1087.65	82.6272		3313.11	16.5019		3313.11	13.886
15.3125	1027		1089.58	82.6611		3311.18	16.3861		3311.18	13.7043
15.333	1009		1091.51	82.6647		3309.25	16.2684		3309.25	13.5581
15.3534	949		1093.44	82.6734		3307.32	16.3123		3307.32	13.6375
15.3738	921		1095.37	82.6861		3305.39	16.2541		3305.39	13.8068
15.3942	1034		1097.3	82.6798		3303.46	16.074		3303.46	14.095
15.4147	924		1099.23	82.6783		3301.54	16.0019		3301.54	14.3442
15.4351	951		1101.15	82.683		3299.61	16.0074		3299.61	14.1676
15.4555	938		1103.08	82.6781		3297.68	16.0195		3297.68	13.8601
15.4759	945		1105.01	82.6738		3295.75	16.0668		3295.75	13.9847
15.4964	956		1106.94	82.6617		3293.82	16.0634		3293.82	14.3018
15.5168	1033		1108.87	82.6307		3291.89	16.0583		3291.89	14.4582
15.5372	1000		1110.8	82.6069		3289.96	16.1729		3289.96	14.5711
15.5577	991		1112.72	82.5891		3288.04	16.1736		3288.04	14.5475
15.5781	1006		1114.65	82.5469		3286.11	15.9839		3286.11	14.3473
15.5985	983		1116.58	82.5023		3284.18	16.0246		3284.18	14.4219
15.6189	909		1118.51	82.4833		3282.25	16.2266		3282.25	14.6999
15.6394	954		1120.44	82.4614		3280.32	16.1615		3280.32	14.776
15.6598	1047		1122.37	82.4216		3278.39	15.9604		3278.39	14.7291
15.6802	1037		1124.3	82.3832		3276.47	15.9963		3276.47	14.6764
15.7006	985		1126.22	82.3501		3274.54	16.2192		3274.54	14.5814
15.7211	1076		1128.15	82.3285		3272.61	16.3696		3272.61	14.595
15.7415	1000		1130.08	82.3329		3270.68	16.3485		3270.68	14.7143
15.7619	1014		1132.01	82.3451		3268.75	16.2638		3268.75	14.7125
15.7823	1031		1133.94	82.3545		3266.82	16.2534		3266.82	14.6582
15.8028	1094		1135.87	82.3727		3264.89	16.2962		3264.89	14.7265
15.8232	1068		1137.8	82.3913		3262.97	16.3773		3262.97	14.8954
15.8436	1057		1139.72	82.4173		3261.04	16.5672		3261.04	15.1251
15.8641	1151		1141.65	82.471		3259.11	16.7154		3259.11	15.2547
15.8845	1119		1143.58	82.527		3257.18	16.6881		3257.18	15.1272
15.9049	1117		1145.51	82.564		3255.25	16.7866		3255.25	14.9741
15.9253	1067		1147.44	82.6149		3253.32	17.0951		3253.32	15.0077
15.9458	1203		1149.37	82.6859		3251.4	17.1807		3251.4	15.079
15.9662	1112		1151.3	82.737		3249.47	17.0428		3249.47	15.2406
15.9866	1074		1153.22	82.7669		3247.54	17.1019		3247.54	15.4375
16.007	978		1155.15	82.8099		3245.61	17.2581		3245.61	15.3489
16.0275	1083		1157.08	82.8695		3243.68	17.3373		3243.68	15.2912
16.0479	966		1159.01	82.922		3241.75	17.456		3241.75	15.621
16.0683	1008		1160.94	82.9551		3239.82	17.5628		3239.82	15.8263
16.0887	1011		1162.87	82.9841		3237.9	17.5662		3237.9	15.6452
16.1092	1011		1164.79	83.0281		3235.97	17.6264		3235.97	15.5977
16.1296	1007		1166.72	83.0746		3234.04	17.7707		3234.04	15.761
16.15	1012		1168.65	83.1084		3232.11	17.8223		3232.11	15.7628
16.1704	1023		1170.58	83.1476		3230.18	17.7848		3230.18	15.7045
16.1909	1011		1172.51	83.1943		3228.25	17.753		3228.25	15.7513
16.2113	1054		1174.44	83.2334		3226.33	17.7461		3226.33	15.794
16.2317	980		1176.37	83.2705		3224.4	17.8186		3224.4	15.9184
16.2522	1015		1178.29	83.3054		3222.47	17.9461		3222.47	16.1383
16.2726	1028		1180.22	83.3286		3220.54	17.9985		3220.54	16.1817
16.293	989		1182.15	83.3617		3218.61	17.9806		3218.61	16.0932
16.3134	996		1184.08	83.4202		3216.68	17.9508		3216.68	16.1392
16.3339	989		1186.01	83.4798		3214.75	17.9014		3214.75	16.27
16.3543	985		1187.94	83.5344		3212.83	17.9003		3212.83	16.356
16.3747	1066		1189.86	83.5966		3210.9	17.9641		3210.9	16.4087
16.3951	937		1191.79	83.6519		3208.97	18.0268		3208.97	16.4739
16.4155	1023		1193.72	83.6986		3207.04	18.1311		3207.04	16.5978
16.436	1050		1195.65	83.7606		3205.11	18.2253		3205.11	16.6321
16.4564	1023		1197.58	83.8286		3203.18	18.1418		3203.18	16.5097
16.4768	990		1199.51	83.8908		3201.26	18.0097		3201.26	16.528
16.4973	1015		1201.43	83.9754		3199.33	18.0597		3199.33	16.7531
16.5177	1016		1203.36	84.0778		3197.4	18.1391		3197.4	16.8358
16.5381	1014		1205.29	84.1621		3195.47	18.0652		3195.47	16.7702
16.5585	1049		1207.22	84.2402		3193.54	17.9802		3193.54	16.8016
16.579	1105		1209.15	84.3276		3191.61	17.9813		3191.61	16.8831
16.5994	1130		1211.08	84.4141		3189.68	17.9758		3189.68	16.9921
16.6198	1067		1213.01	84.5074		3187.76	17.9269		3187.76	17.1495
16.6402	1129		1214.93	84.6149		3185.83	17.8632		3185.83	17.1395
16.6607	1126		1216.86	84.7155		3183.9	17.833		3183.9	17.0974
16.6811	1211		1218.79	84.8026		3181.97	17.8715		3181.97	17.3952
16.7015	1271		1220.72	84.8998		3180.04	17.8695		3180.04	17.6599
16.7219	1310		1222.65	85.0177		3178.11	17.7808		3178.11	17.514
16.7424	1369		1224.58	85.134		3176.19	17.7817		3176.19	17.4343
16.7628	1347		1226.51	85.2231		3174.26	17.8719		3174.26	17.5257
16.7832	1481		1228.43	85.3		3172.33	17.8998		3172.33	17.5274
16.8037	1536		1230.36	85.4048		3170.4	17.8846		3170.4	17.5991
16.8241	1561		1232.29	85.5327		3168.47	17.8826		3168.47	17.7388
16.8445	1766		1234.22	85.6466		3166.54	17.8757		3166.54	17.679
16.8649	1885		1236.15	85.751		3164.61	17.8956		3164.61	17.6481
16.8853	2034		1238.08	85.8624		3162.69	17.9227		3162.69	17.7931
16.9058	2158		1240	85.9621		3160.76	17.9096		3160.76	17.7593
16.9262	2436		1241.93	86.0551		3158.83	17.9675		3158.83	17.6683
16.9466	2834		1243.86	86.1599		3156.9	18.1125		3156.9	17.9001
16.9671	3121		1245.79	86.2654		3154.97	18.1588		3154.97	18.0838
16.9875	3549		1247.72	86.3688		3153.04	18.1421		3153.04	17.9055
17.0079	4256		1249.65	86.4813		3151.12	18.2199		3151.12	17.8341
17.0283	4744		1251.58	86.5878		3149.19	18.2789		3149.19	18.0673
17.0488	5360		1253.5	86.681		3147.26	18.2974		3147.26	18.1882
17.0692	5903		1255.43	86.7792		3145.33	18.489		3145.33	18.0661
17.0896	6332		1257.36	86.8781		3143.4	18.7126		3143.4	18.0003
17.11	6185		1259.29	86.9702		3141.47	18.7126		3141.47	18.1753
17.1305	5745		1261.22	87.0745		3139.54	18.6951		3139.54	18.4558
17.1509	5080		1263.15	87.1824		3137.62	18.8282		3137.62	18.531
17.1713	4340		1265.07	87.2663		3135.69	18.9736		3135.69	18.4095
17.1917	3682		1267	87.3481		3133.76	19.0927		3133.76	18.4021
17.2122	3397		1268.93	87.4514		3131.83	19.2503		3131.83	18.5341
17.2326	3316		1270.86	87.5495		3129.9	19.4093		3129.9	18.6372
17.253	3479		1272.79	87.6373		3127.97	19.5504		3127.97	18.7406
17.2735	3718		1274.72	87.7426		3126.05	19.6741		3126.05	18.8238
17.2939	4042		1276.64	87.8507		3124.12	19.7435		3124.12	18.7645
17.3143	4145		1278.57	87.9402		3122.19	19.8475		3122.19	18.653
17.3347	3612		1280.5	88.0249		3120.26	20.079		3120.26	18.6348
17.3551	2975		1282.43	88.1138		3118.33	20.2707		3118.33	18.6842
17.3756	2321		1284.36	88.1949		3116.4	20.2976		3116.4	18.7447
17.396	1931		1286.29	88.2686		3114.47	20.343		3114.47	18.7797
17.4164	1498		1288.22	88.3526		3112.55	20.4956		3112.55	18.8543
17.4369	1390		1290.14	88.4495		3110.62	20.6017		3110.62	19.072
17.4573	1199		1292.07	88.5358		3108.69	20.6947		3108.69	19.1535
17.4777	1142		1294	88.5989		3106.76	20.9124		3106.76	18.8889
17.4981	1081		1295.93	88.6597		3104.83	21.1098		3104.83	18.7471
17.5186	1102		1297.86	88.733		3102.9	21.1847		3102.9	18.9065
17.539	1101		1299.79	88.8046		3100.97	21.2735		3100.97	18.935
17.5594	1058		1301.71	88.8705		3099.05	21.4026		3099.05	18.8195
17.5798	1119		1303.64	88.9413		3097.12	21.4758		3097.12	18.8802
17.6003	1049		1305.57	89.0036		3095.19	21.5582		3095.19	19.0102
17.6207	1034		1307.5	89.0462		3093.26	21.7049		3093.26	19.1024
17.6411	1056		1309.43	89.089		3091.33	21.7976		3091.33	19.2707
17.6615	1165		1311.36	89.1331		3089.4	21.8363		3089.4	19.3372
17.682	1070		1313.29	89.1607		3087.48	21.9363		3087.48	19.1885
17.7024	1060		1315.21	89.182		3085.55	22.0302		3085.55	19.1204
17.7228	983		1317.14	89.2105		3083.62	22.0546		3083.62	19.1864
17.7432	1074		1319.07	89.231		3081.69	22.1515		3081.69	19.1814
17.7637	1022		1321	89.2314		3079.76	22.3283		3079.76	19.1995
17.7841	1039		1322.93	89.2181		3077.83	22.4067		3077.83	19.2894
17.8045	1008		1324.86	89.1959		3075.9	22.4074		3075.9	19.2846
17.825	1019		1326.79	89.1707		3073.98	22.4534		3073.98	19.2695
17.8454	1016		1328.71	89.1471		3072.05	22.4998		3072.05	19.3073
17.8658	987		1330.64	89.1098		3070.12	22.5349		3070.12	19.2489
17.8862	918		1332.57	89.0499		3068.19	22.6052		3068.19	19.2278
17.9067	975		1334.5	88.9864		3066.26	22.673		3066.26	19.3381
17.9271	950		1336.43	88.9317		3064.33	22.7468		3064.33	19.3576
17.9475	1030		1338.36	88.8757		3062.41	22.8633		3062.41	19.2876
17.9679	930		1340.28	88.8178		3060.48	22.9456		3060.48	19.3247
17.9884	1026		1342.21	88.7716		3058.55	22.9628		3058.55	19.4173
18.0088	995		1344.14	88.7442		3056.62	22.983		3056.62	19.4779
18.0292	1045		1346.07	88.7222		3054.69	23.0061		3054.69	19.5182
18.0496	1094		1348	88.6918		3052.76	23.0361		3052.76	19.4846
18.0701	1152		1349.93	88.6678		3050.83	23.1129		3050.83	19.43
18.0905	1163		1351.86	88.6649		3048.91	23.146		3048.91	19.4703
18.1109	1156		1353.78	88.6601		3046.98	23.0972		3046.98	19.4907
18.1314	1193		1355.71	88.6416		3045.05	23.1419		3045.05	19.4167
18.1518	1108		1357.64	88.6315		3043.12	23.2865		3043.12	19.3894
18.1722	1044		1359.57	88.632		3041.19	23.3265		3041.19	19.4227
18.1926	1072		1361.5	88.6365		3039.26	23.3216		3039.26	19.4749
18.213	1059		1363.43	88.6628		3037.34	23.4301		3037.34	19.6052
18.2335	968		1365.35	88.7016		3035.41	23.5071		3035.41	19.6726
18.2539	880		1367.28	88.725		3033.48	23.5003		3033.48	19.5995
18.2743	943		1369.21	88.747		3031.55	23.5288		3031.55	19.5719
18.2948	883		1371.14	88.7759		3029.62	23.5622		3029.62	19.6318
18.3152	913		1373.07	88.7852		3027.69	23.5649		3027.69	19.6804
18.3356	925		1375	88.7903		3025.76	23.6333		3025.76	19.7119
18.356	778		1376.92	88.8206		3023.84	23.7351		3023.84	19.6426
18.3765	852		1378.85	88.8411		3021.91	23.7595		3021.91	19.4525
18.3969	864		1380.78	88.8411		3019.98	23.7622		3019.98	19.3942
18.4173	827		1382.71	88.8561		3018.05	23.8078		3018.05	19.5309
18.4377	809		1384.64	88.8662		3016.12	23.8434		3016.12	19.6271
18.4582	782		1386.57	88.8524		3014.19	23.8776		3014.19	19.6403
18.4786	781		1388.5	88.8533		3012.27	23.9601		3012.27	19.6405
18.499	785		1390.42	88.8678		3010.34	24.0475		3010.34	19.6116
18.5194	736		1392.35	88.857		3008.41	24.0939		3008.41	19.6437
18.5399	776		1394.28	88.8294		3006.48	24.1114		3006.48	19.7142
18.5603	748		1396.21	88.8015		3004.55	24.1017		3004.55	19.6242
18.5807	757		1398.14	88.7659		3002.62	24.0743		3002.62	19.5526
18.6012	765		1400.07	88.7451		3000.69	24.0674		3000.69	19.6882
18.6216	789		1401.99	88.7496		2998.77	24.0958		2998.77	19.715
18.642	720		1403.92	88.7416		2996.84	24.1516		2996.84	19.6251
18.6624	742		1405.85	88.7289		2994.91	24.2073		2994.91	19.7202
18.6828	784		1407.78	88.7489		2992.98	24.2463		2992.98	19.8266
18.7033	761		1409.71	88.7757		2991.05	24.2888		2991.05	19.7238
18.7237	825		1411.64	88.7885		2989.12	24.3172		2989.12	19.6281
18.7441	732		1413.57	88.8107		2987.2	24.2939		2987.2	19.6033
18.7645	756		1415.49	88.8345		2985.27	24.2868		2985.27	19.5352
18.785	778		1417.42	88.8522		2983.34	24.3683		2983.34	19.5542
18.8054	747		1419.35	88.8911		2981.41	24.4447		2981.41	19.6606
18.8258	810		1421.28	88.9498		2979.48	24.4366		2979.48	19.6546
18.8463	794		1423.21	89.0215		2977.55	24.4414		2977.55	19.6123
18.8667	708		1425.14	89.1136		2975.62	24.5037		2975.62	19.6132
18.8871	701		1427.07	89.1995		2973.7	24.5039		2973.7	19.52
18.9075	756		1428.99	89.2676		2971.77	24.4141		2971.77	19.46
18.928	745		1430.92	89.3543		2969.84	24.3625		2969.84	19.6226
18.9484	692		1432.85	89.4534		2967.91	24.3757		2967.91	19.765
18.9688	658		1434.78	89.5298		2965.98	24.369		2965.98	19.7202
18.9892	639		1436.71	89.6094		2964.05	24.3733		2964.05	19.6523
19.0097	669		1438.64	89.7269		2962.13	24.4421		2962.13	19.5994
19.0301	687		1440.57	89.8546		2960.2	24.5136		2960.2	19.5863
19.0505	707		1442.49	89.9714		2958.27	24.5496		2958.27	19.62
19.0709	662		1444.42	90.0757		2956.34	24.5919		2956.34	19.5474
19.0914	681		1446.35	90.1603		2954.41	24.6036		2954.41	19.4296
19.1118	677		1448.28	90.2436		2952.48	24.5386		2952.48	19.4919
19.1322	684		1450.21	90.361		2950.55	24.5083		2950.55	19.5949
19.1527	667		1452.13	90.49		2948.63	24.5801		2948.63	19.5429
19.1731	711		1454.06	90.582		2946.7	24.638		2946.7	19.4954
19.1935	673		1455.99	90.6382		2944.77	24.6534		2944.77	19.5329
19.2139	656		1457.92	90.7182		2942.84	24.7136		2942.84	19.5485
19.2344	694		1459.85	90.8448		2940.91	24.7435		2940.91	19.6017
19.2548	670		1461.78	90.9632		2938.98	24.6569		2938.98	19.6941
19.2752	663		1463.71	91.0554		2937.06	24.5952		2937.06	19.6535
19.2956	693		1465.63	91.1637		2935.13	24.6424		2935.13	19.5682
19.3161	632		1467.56	91.2922		2933.2	24.6971		2933.2	19.6355
19.3365	637		1469.49	91.3857		2931.27	24.769		2931.27	19.7076
19.3569	641		1471.42	91.4307		2929.34	24.8621		2929.34	19.656
19.3773	699		1473.35	91.4805		2927.41	24.8447		2927.41	19.6174
19.3978	680		1475.28	91.5727		2925.48	24.7729		2925.48	19.6279
19.4182	698		1477.21	91.6816		2923.56	24.7994		2923.56	19.5877
19.4386	689		1479.13	91.774		2921.63	24.8512		2921.63	19.4923
19.459	686		1481.06	91.8434		2919.7	24.8617		2919.7	19.4359
19.4795	730		1482.99	91.9067		2917.77	24.9402		2917.77	19.4591
19.4999	675		1484.92	91.9699		2915.84	25.065		2915.84	19.5074
19.5203	700		1486.85	92.0108		2913.91	25.0991		2913.91	19.5641
19.5407	623		1488.78	92.032		2911.99	25.0923		2911.99	19.6801
19.5612	666		1490.7	92.0759		2910.06	25.1507		2910.06	19.7906
19.5816	662		1492.63	92.1491		2908.13	25.2212		2908.13	19.7923
19.602	754		1494.56	92.2008		2906.2	25.2579		2906.2	19.7712
19.6225	682		1496.49	92.2032		2904.27	25.3131		2904.27	19.8247
19.6429	708		1498.42	92.204		2902.34	25.3903		2902.34	19.863
19.6633	648		1500.35	92.2527		2900.41	25.4421		2900.41	19.8218
19.6837	685		1502.28	92.3139		2898.49	25.4589		2898.49	19.7621
19.7042	637		1504.2	92.3189		2896.56	25.4417		2896.56	19.7562
19.7246	716		1506.13	92.2662		2894.63	25.4112		2894.63	19.8428
19.745	666		1508.06	92.2678		2892.7	25.4391		2892.7	19.9284
19.7654	623		1509.99	92.352		2890.77	25.5379		2890.77	19.9066
19.7859	713		1511.92	92.4074		2888.84	25.6217		2888.84	19.9012
19.8063	630		1513.85	92.3932		2886.92	25.6489		2886.92	19.9867
19.8267	645		1515.78	92.3825		2884.99	25.6728		2884.99	19.9915
19.8471	656		1517.7	92.3996		2883.06	25.7112		2883.06	19.9083
19.8676	710		1519.63	92.3827		2881.13	25.7328		2881.13	19.9153
19.888	621		1521.56	92.3615		2879.2	25.775		2879.2	19.9758
19.9084	636		1523.49	92.3937		2877.27	25.8702		2877.27	19.9969
19.9288	676		1525.42	92.419		2875.34	25.9408		2875.34	20.0177
19.9493	712		1527.35	92.4179		2873.42	25.9592		2873.42	19.9867
19.9697	673		1529.27	92.435		2871.49	26.0052		2871.49	19.9134
19.9901	677		1531.2	92.4487		2869.56	26.0505		2869.56	19.9684
20.0105	650		1533.13	92.4297		2867.63	26.0185		2867.63	20.0336
20.031	634		1535.06	92.422		2865.7	26.0152		2865.7	19.9097
20.0514	686		1536.99	92.4206		2863.77	26.1234		2863.77	19.8703
20.0718	677		1538.92	92.3662		2861.85	26.2109		2861.85	20.067
20.0922	670		1540.85	92.3021		2859.92	26.2474		2859.92	20.1099
20.1127	619		1542.77	92.3075		2857.99	26.3306		2857.99	19.9827
20.1331	661		1544.7	92.3373		2856.06	26.3666		2856.06	19.9567
20.1535	663		1546.63	92.3577		2854.13	26.2872		2854.13	19.9693
20.174	673		1548.56	92.3644		2852.2	26.256		2852.2	19.9588
20.1944	687		1550.49	92.3326		2850.27	26.3656		2850.27	20.0046
20.2148	675		1552.42	92.2904		2848.35	26.4947		2848.35	20.0117
20.2352	681		1554.34	92.2869		2846.42	26.5619		2846.42	19.9512
20.2557	703		1556.27	92.2589		2844.49	26.6015		2844.49	19.9897
20.2761	763		1558.2	92.1721		2842.56	26.6366		2842.56	20.0961
20.2965	697		1560.13	92.1417		2840.63	26.6697		2840.63	20.1219
20.3169	694		1562.06	92.1763		2838.7	26.7238		2838.7	20.0881
20.3374	687		1563.99	92.1865		2836.77	26.8113		2836.77	20.0381
20.3578	747		1565.91	92.1662		2834.85	26.9009		2834.85	20.0124
20.3782	789		1567.84	92.1252		2832.92	26.9451		2832.92	20.1005
20.3986	785		1569.77	92.0763		2830.99	26.9491		2830.99	20.2095
20.4191	839		1571.7	92.0537		2829.06	26.9638		2829.06	20.2018
20.4395	774		1573.63	92.0312		2827.13	27.01		2827.13	20.188
20.4599	809		1575.56	91.9655		2825.2	27.0895		2825.2	20.2289
20.4804	791		1577.49	91.9175		2823.28	27.1968		2823.28	20.2363
20.5008	798		1579.41	91.9238		2821.35	27.2754		2821.35	20.2663
20.5212	759		1581.34	91.9028		2819.42	27.3117		2819.42	20.2899
20.5416	744		1583.27	91.8419		2817.49	27.3835		2817.49	20.183
20.562	702		1585.2	91.8091		2815.56	27.4818		2815.56	20.0703
20.5825	756		1587.13	91.7897		2813.63	27.5158		2813.63	20.0994
20.6029	708		1589.06	91.7308		2811.7	27.5181		2811.7	20.1677
20.6233	785		1590.98	91.6542		2809.78	27.5664		2809.78	20.2144
20.6438	734		1592.91	91.5927		2807.85	27.6249		2807.85	20.269
20.6642	864		1594.84	91.5475		2805.92	27.6692		2805.92	20.2827
20.6846	815		1596.77	91.5167		2803.99	27.7451		2803.99	20.2851
20.705	838		1598.7	91.4697		2802.06	27.832		2802.06	20.341
20.7255	817		1600.63	91.388		2800.13	27.8865		2800.13	20.3578
20.7459	876		1602.56	91.298		2798.21	27.9375		2798.21	20.3154
20.7663	820		1604.48	91.2164		2796.28	27.9942		2796.28	20.3141
20.7867	823		1606.41	91.1339		2794.35	28.0327		2794.35	20.299
20.8072	818		1608.34	91.0526		2792.42	28.0833		2792.42	20.2444
20.8276	791		1610.27	90.9795		2790.49	28.1619		2790.49	20.287
20.848	808		1612.2	90.9055		2788.56	28.2146		2788.56	20.3569
20.8684	767		1614.13	90.8136		2786.63	28.2259		2786.63	20.3773
20.8889	745		1616.06	90.7014		2784.71	28.2362		2784.71	20.4717
20.9093	783		1617.98	90.609		2782.78	28.2874		2782.78	20.577
20.9297	755		1619.91	90.5463		2780.85	28.3796		2780.85	20.5288
20.9502	725		1621.84	90.4565		2778.92	28.4695		2778.92	20.4549
20.9706	744		1623.77	90.3325		2776.99	28.538		2776.99	20.5125
20.991	715		1625.7	90.2492		2775.06	28.6006		2775.06	20.607
21.0114	709		1627.63	90.2059		2773.14	28.6462		2773.14	20.6405
21.0318	736		1629.55	90.1445		2771.21	28.6853		2771.21	20.6336
21.0523	744		1631.48	90.0781		2769.28	28.7643		2769.28	20.6401
21.0727	772		1633.41	90.013		2767.35	28.8471		2767.35	20.7092
21.0931	740		1635.34	89.9217		2765.42	28.8778		2765.42	20.7718
21.1136	782		1637.27	89.8433		2763.49	28.9219		2763.49	20.7247
21.134	775		1639.2	89.819		2761.56	29.0156		2761.56	20.6577
21.1544	752		1641.12	89.7994		2759.64	29.0795		2759.64	20.6625
21.1748	815		1643.05	89.7461		2757.71	29.1325		2757.71	20.6667
21.1953	823		1644.98	89.6838		2755.78	29.2537		2755.78	20.6808
21.2157	827		1646.91	89.6495		2753.85	29.362		2753.85	20.7283
21.2361	831		1648.84	89.648		2751.92	29.4021		2751.92	20.703
21.2565	793		1650.77	89.6518		2749.99	29.4436		2749.99	20.6848
21.277	805		1652.7	89.6319		2748.07	29.49		2748.07	20.784
21.2974	832		1654.62	89.6201		2746.14	29.5216		2746.14	20.836
21.3178	781		1656.55	89.6658		2744.21	29.5847		2744.21	20.7674
21.3382	832		1658.48	89.7221		2742.28	29.6654		2742.28	20.7412
21.3587	799		1660.41	89.7408		2740.35	29.7107		2740.35	20.7732
21.3791	828		1662.34	89.7628		2738.42	29.7648		2738.42	20.7927
21.3995	807		1664.27	89.8327		2736.49	29.8707		2736.49	20.8503
21.42	859		1666.19	89.891		2734.57	29.9764		2734.57	20.9093
21.4404	862		1668.12	89.9026		2732.64	30.0473		2732.64	20.8854
21.4608	803		1670.05	89.9104		2730.71	30.1043		2730.71	20.8535
21.4812	825		1671.98	89.94		2728.78	30.1604		2728.78	20.8578
21.5017	846		1673.91	89.981		2726.85	30.219		2726.85	20.8712
21.5221	896		1675.84	90.0466		2724.92	30.2823		2724.92	20.9502
21.5425	930		1677.77	90.1299		2723	30.3631		2723	21.0327
21.5629	891		1679.69	90.1882		2721.07	30.4797		2721.07	20.9911
21.5834	946		1681.62	90.2195		2719.14	30.5707		2719.14	20.985
21.6038	984		1683.55	90.2543		2717.21	30.577		2717.21	21.0854
21.6242	1083		1685.48	90.3108		2715.28	30.6066		2715.28	21.084
21.6446	1075		1687.41	90.3878		2713.35	30.7542		2713.35	21.0263
21.6651	1092		1689.34	90.4718		2711.42	30.9131		2711.42	21.1007
21.6855	1108		1691.27	90.5423		2709.5	30.9762		2709.5	21.1971
21.7059	1272		1693.19	90.6019		2707.57	31.0018		2707.57	21.185
21.7263	1277		1695.12	90.6615		2705.64	31.0549		2705.64	21.1562
21.7468	1377		1697.05	90.6934		2703.71	31.1173		2703.71	21.1686
21.7672	1516		1698.98	90.7078		2701.78	31.1907		2701.78	21.1986
21.7876	1578		1700.91	90.7684		2699.85	31.2954		2699.85	21.2276
21.808	1718		1702.84	90.8592		2697.93	31.3903		2697.93	21.2071
21.8285	1918		1704.77	90.9217		2696	31.4373		2696	21.1882
21.8489	1980		1706.69	90.9724		2694.07	31.4904		2694.07	21.2777
21.8693	2247		1708.62	91.0465		2692.14	31.5971		2692.14	21.3533
21.8897	2331		1710.55	91.1205		2690.21	31.6858		2690.21	21.2775
21.9102	2404		1712.48	91.1624		2688.28	31.6988		2688.28	21.2136
21.9306	2515		1714.41	91.1824		2686.35	31.7265		2686.35	21.2819
21.951	2663		1716.34	91.2115		2684.43	31.8362		2684.43	21.337
21.9715	2845		1718.26	91.2678		2682.5	31.9436		2682.5	21.324
21.9919	3004		1720.19	91.342		2680.57	32.0091		2680.57	21.3315
22.0123	3213		1722.12	91.4154		2678.64	32.0668		2678.64	21.3883
22.0327	3555		1724.05	91.4772		2676.71	32.1087		2676.71	21.4604
22.0532	4018		1725.98	91.5274		2674.78	32.1491		2674.78	21.4764
22.0736	4431		1727.91	91.5774		2672.86	32.2472		2672.86	21.4448
22.094	4958		1729.84	91.6193		2670.93	32.377		2670.93	21.4835
22.1144	5799		1731.76	91.6195		2669	32.447		2669	21.5769
22.1349	6306		1733.69	91.6111		2667.07	32.4474		2667.07	21.5919
22.1553	7158		1735.62	91.683		2665.14	32.4508		2665.14	21.5564
22.1757	7924		1737.55	91.7875		2663.21	32.5093		2663.21	21.555
22.1961	8154		1739.48	91.8488		2661.28	32.5942		2661.28	21.5577
22.2166	8231		1741.41	91.8951		2659.36	32.6485		2659.36	21.5788
22.237	7945		1743.33	91.9676		2657.43	32.6914		2657.43	21.6376
22.2574	7100		1745.26	92.0351		2655.5	32.766		2655.5	21.6306
22.2779	6212		1747.19	92.0781		2653.57	32.8232		2653.57	21.5685
22.2983	5012		1749.12	92.1166		2651.64	32.8418		2651.64	21.5939
22.3187	4111		1751.05	92.1652		2649.71	32.9072		2649.71	21.6639
22.3391	3411		1752.98	92.2353		2647.79	33.0025		2647.79	21.6837
22.3595	2751		1754.9	92.3127		2645.86	33.0388		2645.86	21.72
22.38	2305		1756.83	92.3524		2643.93	33.0545		2643.93	21.768
22.4004	1983		1758.76	92.3701		2642	33.0866		2642	21.7739
22.4208	1854		1760.69	92.4284		2640.07	33.1117		2640.07	21.7866
22.4413	1641		1762.62	92.5063		2638.14	33.1677		2638.14	21.8389
22.4617	1521		1764.55	92.5556		2636.21	33.26		2636.21	21.8928
22.4821	1366		1766.48	92.6075		2634.29	33.3069		2634.29	21.9112
22.5025	1292		1768.4	92.6676		2632.36	33.3233		2632.36	21.8701
22.523	1217		1770.33	92.6938		2630.43	33.3724		2630.43	21.8235
22.5434	1170		1772.26	92.7216		2628.5	33.4081		2628.5	21.8578
22.5638	1161		1774.19	92.7937		2626.57	33.4214		2626.57	21.9109
22.5842	1074		1776.12	92.8752		2624.64	33.481		2624.64	21.914
22.6047	1020		1778.05	92.941		2622.72	33.5524		2622.72	21.9606
22.6251	1081		1779.97	92.9943		2620.79	33.5902		2620.79	22.0536
22.6455	1018		1781.9	93.0392		2618.86	33.6531		2618.86	22.0787
22.6659	1057		1783.83	93.1042		2616.93	33.7218		2616.93	22.087
22.6864	1038		1785.76	93.1949		2615	33.7305		2615	22.1425
22.7068	1059		1787.69	93.2595		2613.07	33.7467		2613.07	22.1473
22.7272	1078		1789.62	93.2844		2611.14	33.7895		2611.14	22.1489
22.7477	1030		1791.55	93.3152		2609.22	33.7971		2609.22	22.2285
22.7681	1103		1793.47	93.3698		2607.29	33.8104		2607.29	22.2809
22.7885	1107		1795.4	93.4322		2605.36	33.8576		2605.36	22.2812
22.8089	1138		1797.33	93.4966		2603.43	33.8853		2603.43	22.3173
22.8294	1160		1799.26	93.5562		2601.5	33.9104		2601.5	22.3406
22.8498	1141		1801.19	93.6157		2599.57	33.9557		2599.57	22.3083
22.8702	1053		1803.12	93.6972		2597.65	33.9579		2597.65	22.3141
22.8906	1117		1805.05	93.7822		2595.72	33.9336		2595.72	22.3745
22.911	1060		1806.97	93.8385		2593.79	33.976		2593.79	22.4259
22.9315	1012		1808.9	93.8722		2591.86	34.0624		2591.86	22.4654
22.9519	987		1810.83	93.9084		2589.93	34.1099		2589.93	22.4931
22.9723	991		1812.76	93.9726		2588	34.1171		2588	22.5201
22.9928	971		1814.69	94.0568		2586.07	34.1245		2586.07	22.579
23.0132	939		1816.62	94.1163		2584.15	34.156		2584.15	22.6023
23.0336	918		1818.54	94.1515		2582.22	34.1934		2582.22	22.5582
23.054	875		1820.47	94.2056		2580.29	34.194		2580.29	22.5746
23.0745	880		1822.4	94.2656		2578.36	34.1896		2578.36	22.651
23.0949	916		1824.33	94.3088		2576.43	34.2264		2576.43	22.6645
23.1153	869		1826.26	94.3688		2574.5	34.2606		2574.5	22.6957
23.1357	867		1828.19	94.4409		2572.57	34.2903		2572.57	22.787
23.1562	853		1830.12	94.4896		2570.65	34.3493		2570.65	22.8117
23.1766	847		1832.04	94.548		2568.72	34.3815		2568.72	22.7793
23.197	875		1833.97	94.6237		2566.79	34.3646		2566.79	22.7894
23.2174	839		1835.9	94.6638		2564.86	34.3761		2564.86	22.8118
23.2379	866		1837.83	94.7024		2562.93	34.4143		2562.93	22.835
23.2583	883		1839.76	94.7838		2561	34.4233		2561	22.9018
23.2787	871		1841.69	94.8312		2559.08	34.4219		2559.08	22.9455
23.2992	876		1843.61	94.843		2557.15	34.4126		2557.15	22.9201
23.3196	877		1845.54	94.903		2555.22	34.3783		2555.22	22.9098
23.34	865		1847.47	94.9865		2553.29	34.3778		2553.29	22.9538
23.3604	859		1849.4	95.0407		2551.36	34.4158		2551.36	23.0219
23.3809	879		1851.33	95.0891		2549.43	34.4157		2549.43	23.0879
23.4013	902		1853.26	95.1342		2547.5	34.4048		2547.5	23.0809
23.4217	937		1855.18	95.1655		2545.58	34.4342		2545.58	22.994
23.4421	924		1857.11	95.2138		2543.65	34.4469		2543.65	22.9779
23.4626	978		1859.04	95.2705		2541.72	34.4435		2541.72	23.0708
23.483	968		1860.97	95.3088		2539.79	34.4519		2539.79	23.1362
23.5034	1072		1862.9	95.3626		2537.86	34.4141		2537.86	23.1437
23.5238	1074		1864.83	95.4317		2535.93	34.3689		2535.93	23.1554
23.5443	1002		1866.76	95.4629		2534.01	34.4117		2534.01	23.1922
23.5647	1113		1868.68	95.4798		2532.08	34.4814		2532.08	23.2355
23.5851	1157		1870.61	95.5364		2530.15	34.497		2530.15	23.2599
23.6055	1264		1872.54	95.6058		2528.22	34.4972		2528.22	23.2731
23.626	1290		1874.47	95.6642		2526.29	34.4902		2526.29	23.2991
23.6464	1343		1876.4	95.7215		2524.36	34.4624		2524.36	23.2997
23.6668	1339		1878.33	95.7719		2522.43	34.4727		2522.43	23.2603
23.6872	1270		1880.26	95.8228		2520.51	34.5191		2520.51	23.2716
23.7077	1273		1882.18	95.8705		2518.58	34.5165		2518.58	23.3457
23.7281	1204		1884.11	95.8982		2516.65	34.4667		2516.65	23.3749
23.7485	1183		1886.04	95.936		2514.72	34.4313		2514.72	23.3514
23.769	1109		1887.97	95.9968		2512.79	34.4224		2512.79	23.335
23.7894	1082		1889.9	96.033		2510.86	34.424		2510.86	23.3074
23.8098	1012		1891.83	96.0542		2508.94	34.4121		2508.94	23.2897
23.8302	1017		1893.75	96.1082		2507.01	34.3912		2507.01	23.3373
23.8507	1024		1895.68	96.1646		2505.08	34.4084		2505.08	23.3653
23.8711	1048		1897.61	96.2013		2503.15	34.4298		2503.15	23.3311
23.8915	1007		1899.54	96.2592		2501.22	34.394		2501.22	23.3108
23.9119	896		1901.47	96.3242		2499.29	34.356		2499.29	23.3204
23.9324	938		1903.4	96.3607		2497.36	34.3663		2497.36	23.3243
23.9528	1015		1905.33	96.4039		2495.44	34.3661		2495.44	23.3376
23.9732	994		1907.25	96.4629		2493.51	34.3262		2493.51	23.3665
23.9936	1017		1909.18	96.5013		2491.58	34.2867		2491.58	23.3889
24.0141	1036		1911.11	96.537		2489.65	34.2669		2489.65	23.3932
24.0345	967		1913.04	96.5803		2487.72	34.2644		2487.72	23.3748
24.0549	992		1914.97	96.6179		2485.79	34.2558		2485.79	23.3591
24.0753	1009		1916.9	96.6694		2483.87	34.2145		2483.87	23.3624
24.0958	980		1918.82	96.7245		2481.94	34.1872		2481.94	23.3257
24.1162	978		1920.75	96.7546		2480.01	34.2052		2480.01	23.2534
24.1366	986		1922.68	96.7934		2478.08	34.1879		2478.08	23.259
24.1571	945		1924.61	96.8533		2476.15	34.1111		2476.15	23.326
24.1775	967		1926.54	96.8928		2474.22	34.0515		2474.22	23.3314
24.1979	888		1928.47	96.9226		2472.29	33.9974		2472.29	23.3032
24.2183	927		1930.39	96.9657		2470.37	33.9205		2470.37	23.3074
24.2387	903		1932.32	96.9933		2468.44	33.884		2468.44	23.3054
24.2592	929		1934.25	97.02		2466.51	33.8758		2466.51	23.3005
24.2796	915		1936.18	97.0784		2464.58	33.8258		2464.58	23.2906
24.3	867		1938.11	97.1197		2462.65	33.7443		2462.65	23.238
24.3205	919		1940.04	97.1257		2460.72	33.664		2460.72	23.2183
24.3409	984		1941.97	97.1563		2458.8	33.5955		2458.8	23.2978
24.3613	928		1943.89	97.205		2456.87	33.5512		2456.87	23.3568
24.3817	929		1945.82	97.2322		2454.94	33.4991		2454.94	23.3138
24.4022	941		1947.75	97.2671		2453.01	33.4161		2453.01	23.2629
24.4226	925		1949.68	97.3094		2451.08	33.3575		2451.08	23.2584
24.443	969		1951.61	97.336		2449.15	33.3183		2449.15	23.265
24.4634	927		1953.54	97.3663		2447.22	33.2274		2447.22	23.2752
24.4839	931		1955.46	97.4058		2445.3	33.1254		2445.3	23.2839
24.5043	935		1957.39	97.4374		2443.37	33.0699		2443.37	23.2866
24.5247	962		1959.32	97.4613		2441.44	32.9947		2441.44	23.3148
24.5451	977		1961.25	97.4718		2439.51	32.8875		2439.51	23.345
24.5656	970		1963.18	97.4764		2437.58	32.8249		2437.58	23.3129
24.586	1046		1965.11	97.5098		2435.65	32.7742		2435.65	23.2633
24.6064	1014		1967.04	97.5556		2433.73	32.6958		2433.73	23.2825
24.6269	992		1968.96	97.5728		2431.8	32.632		2431.8	23.3613
24.6473	997		1970.89	97.5835		2429.87	32.5645		2429.87	23.4329
24.6677	1037		1972.82	97.6065		2427.94	32.4611		2427.94	23.4611
24.6881	998		1974.75	97.6274		2426.01	32.3587		2426.01	23.4831
24.7085	981		1976.68	97.6668		2424.08	32.2592		2424.08	23.5421
24.729	996		1978.61	97.7185		2422.15	32.1417		2422.15	23.6132
24.7494	979		1980.54	97.7236		2420.23	32.0494		2420.23	23.6663
24.7698	1047		1982.46	97.711		2418.3	31.9973		2418.3	23.7026
24.7903	1066		1984.39	97.7244		2416.37	31.9356		2416.37	23.7129
24.8107	1061		1986.32	97.7348		2414.44	31.8556		2414.44	23.7253
24.8311	1115		1988.25	97.7467		2412.51	31.7726		2412.51	23.7893
24.8515	1188		1990.18	97.787		2410.58	31.6746		2410.58	23.8414
24.872	1188		1992.11	97.8192		2408.66	31.5743		2408.66	23.8244
24.8924	1200		1994.04	97.8231		2406.73	31.4892		2406.73	23.8472
24.9128	1265		1995.96	97.828		2404.8	31.4017		2404.8	23.9496
24.9332	1403		1997.89	97.8338		2402.87	31.3118		2402.87	23.9939
24.9537	1567		1999.82	97.8427		2400.94	31.2228		2400.94	23.9755
24.9741	1662		2001.75	97.8753		2399.01	31.1162		2399.01	24.0087
24.9945	1895		2003.68	97.9081		2397.08	31.0212		2397.08	24.0534
25.0149	2080		2005.61	97.9209		2395.16	30.9606		2395.16	24.0676
25.0354	2426		2007.53	97.9343		2393.23	30.8963		2393.23	24.0972
25.0558	2476		2009.46	97.9458		2391.3	30.8293		2391.3	24.1452
25.0762	2752		2011.39	97.9603		2389.37	30.7957		2389.37	24.1916
25.0967	2980		2013.32	97.9846		2387.44	30.768		2387.44	24.2278
25.1171	3252		2015.25	97.9753		2385.51	30.7181		2385.51	24.2172
25.1375	3317		2017.18	97.9231		2383.59	30.669		2383.59	24.1895
25.1579	3463		2019.11	97.9214		2381.66	30.6143		2381.66	24.2321
25.1783	3352		2021.03	97.9505		2379.73	30.5485		2379.73	24.2979
25.1988	3040		2022.96	97.9382		2377.8	30.5103		2377.8	24.2846
25.2192	2732		2024.89	97.9298		2375.87	30.4609		2375.87	24.2406
25.2396	2573		2026.82	97.9455		2373.94	30.3151		2373.94	24.2146
25.2601	2251		2028.75	97.9264		2372.01	30.1484		2372.01	24.1661
25.2805	2181		2030.68	97.8983		2370.09	30.0661		2370.09	24.1687
25.3009	2105		2032.6	97.9009		2368.16	30.0027		2368.16	24.2227
25.3213	1909		2034.53	97.8896		2366.23	29.9761		2366.23	24.1838
25.3418	2107		2036.46	97.8735		2364.3	30.0571		2364.3	24.2442
25.3622	2063		2038.39	97.888		2362.37	30.0641		2362.37	24.4588
25.3826	2003		2040.32	97.8772		2360.44	29.9857		2360.44	24.4782
25.403	2090		2042.25	97.8369		2358.52	30.0585		2358.52	24.3769
25.4235	2128		2044.17	97.8362		2356.59	30.223		2356.59	24.4262
25.4439	2267		2046.1	97.8352		2354.66	30.3214		2354.66	24.4238
25.4643	2367		2048.03	97.7864		2352.73	30.4562		2352.73	24.3519
25.4847	2624		2049.96	97.7583		2350.8	30.6381		2350.8	24.4591
25.5052	2769		2051.89	97.756		2348.87	30.7454		2348.87	24.6101
25.5256	3094		2053.82	97.7355		2346.94	30.7605		2346.94	24.5836
25.546	3475		2055.75	97.7337		2345.02	30.7255		2345.02	24.4489
25.5664	3887		2057.67	97.7428		2343.09	30.6866		2343.09	24.5527
25.5869	4513		2059.6	97.7187		2341.16	30.6804		2341.16	24.8576
25.6073	5104		2061.53	97.6919		2339.23	30.7219		2339.23	24.9641
25.6277	6012		2063.46	97.6731		2337.3	30.8029		2337.3	24.7859
25.6482	7090		2065.39	97.63		2335.37	30.8993		2335.37	24.658
25.6686	8178		2067.32	97.5911		2333.45	30.9912		2333.45	24.7289
25.689	8782		2069.24	97.5759		2331.52	31.0862		2331.52	24.7603
25.7094	9601		2071.17	97.5544		2329.59	31.216		2329.59	24.6954
25.7299	9404		2073.1	97.5431		2327.66	31.3685		2327.66	24.749
25.7503	9217		2075.03	97.5509		2325.73	31.4994		2325.73	24.8578
25.7707	8105		2076.96	97.5287		2323.8	31.6005		2323.8	24.8897
25.7911	6966		2078.89	97.4957		2321.87	31.6962		2321.87	24.9312
25.8116	5910		2080.82	97.5007		2319.95	31.8091		2319.95	24.9946
25.832	5002		2082.74	97.4967		2318.02	31.9328		2318.02	24.9929
25.8524	4063		2084.67	97.4596		2316.09	32.0307		2316.09	25.0032
25.8728	3628		2086.6	97.4439		2314.16	32.0833		2314.16	25.0967
25.8933	3069		2088.53	97.437		2312.23	32.1144		2312.23	25.1798
25.9137	2750		2090.46	97.4061		2310.3	32.1609		2310.3	25.1979
25.9341	2420		2092.39	97.3628		2308.37	32.248		2308.37	25.2019
25.9545	2125		2094.32	97.3143		2306.45	32.3598		2306.45	25.2279
25.975	2052		2096.24	97.2817		2304.52	32.4406		2304.52	25.2924
25.9954	1970		2098.17	97.2759		2302.59	32.4774		2302.59	25.3721
26.0158	1815		2100.1	97.2544		2300.66	32.5072		2300.66	25.4086
26.0362	1827		2102.03	97.2219		2298.73	32.525		2298.73	25.4293
26.0567	1702		2103.96	97.226		2296.8	32.527		2296.8	25.4867
26.0771	1710		2105.89	97.2257		2294.88	32.5637		2294.88	25.5236
26.0975	1700		2107.81	97.1864		2292.95	32.6049		2292.95	25.535
26.118	1648		2109.74	97.1708		2291.02	32.5946		2291.02	25.5904
26.1384	1633		2111.67	97.174		2289.09	32.5831		2289.09	25.6467
26.1588	1794		2113.6	97.1315		2287.16	32.6081		2287.16	25.6409
26.1792	1902		2115.53	97.0853		2285.23	32.6276		2285.23	25.6282
26.1997	1940		2117.46	97.0736		2283.3	32.6378		2283.3	25.6547
26.2201	2091		2119.39	97.0437		2281.38	32.6522		2281.38	25.6954
26.2405	2119		2121.31	97.0069		2279.45	32.6499		2279.45	25.7363
26.2609	2047		2123.24	96.9809		2277.52	32.6566		2277.52	25.7594
26.2814	2029		2125.17	96.9442		2275.59	32.698		2275.59	25.7403
26.3018	2058		2127.1	96.9011		2273.66	32.7266		2273.66	25.7178
26.3222	2099		2129.03	96.8659		2271.73	32.7474		2271.73	25.7464
26.3426	2191		2130.96	96.8062		2269.81	32.8038		2269.81	25.8122
26.3631	2210		2132.88	96.7532		2267.88	32.8419		2267.88	25.8643
26.3835	2172		2134.81	96.7454		2265.95	32.8466		2265.95	25.8766
26.4039	2276		2136.74	96.7163		2264.02	32.905		2264.02	25.8869
26.4243	2096		2138.67	96.6426		2262.09	32.9867		2262.09	25.9454
26.4448	1922		2140.6	96.5932		2260.16	33.0179		2260.16	25.9975
26.4652	1695		2142.53	96.5626		2258.23	33.0792		2258.23	25.9817
26.4856	1541		2144.45	96.5094		2256.31	33.1684		2256.31	25.9744
26.506	1443		2146.38	96.4618		2254.38	33.204		2254.38	26.0219
26.5265	1454		2148.31	96.4257		2252.45	33.2523		2252.45	26.0615
26.5469	1327		2150.24	96.3849		2250.52	33.3645		2250.52	26.0821
26.5673	1187		2152.17	96.3711		2248.59	33.4531		2248.59	26.1168
26.5877	1138		2154.1	96.3674		2246.66	33.5089		2246.66	26.1376
26.6082	1280		2156.03	96.3088		2244.74	33.5992		2244.74	26.1321
26.6286	1198		2157.95	96.2255		2242.81	33.7083		2242.81	26.1374
26.649	1151		2159.88	96.165		2240.88	33.8172		2240.88	26.1583
26.6695	1191		2161.81	96.1174		2238.95	33.9316		2238.95	26.1937
26.6899	1133		2163.74	96.082		2237.02	34.0085		2237.02	26.2509
26.7103	1131		2165.67	96.0399		2235.09	34.0622		2235.09	26.2889
26.7307	1104		2167.6	95.9684		2233.16	34.1614		2233.16	26.2878
26.7512	1097		2169.53	95.9104		2231.24	34.2698		2231.24	26.2918
26.7716	1126		2171.45	95.88		2229.31	34.3377		2229.31	26.3051
26.792	1114		2173.38	95.8233		2227.38	34.399		2227.38	26.3039
26.8124	1194		2175.31	95.7544		2225.45	34.4496		2225.45	26.3165
26.8329	1127		2177.24	95.7297		2223.52	34.4983		2223.52	26.3507
26.8533	1182		2179.17	95.7234		2221.59	34.6007		2221.59	26.385
26.8737	1210		2181.1	95.6923		2219.67	34.693		2219.67	26.4239
26.8941	1126		2183.02	95.6434		2217.74	34.7108		2217.74	26.4492
26.9146	1141		2184.95	95.588		2215.81	34.7266		2215.81	26.453
26.935	1105		2186.88	95.5426		2213.88	34.7676		2213.88	26.473
26.9554	1162		2188.81	95.5067		2211.95	34.7997		2211.95	26.4951
26.9759	1154		2190.74	95.436		2210.02	34.8566		2210.02	26.4864
26.9963	1164		2192.67	95.355		2208.09	34.917		2208.09	26.4964
27.0167	1167		2194.59	95.3302		2206.17	34.9075		2206.17	26.5423
27.0371	1161		2196.52	95.313		2204.24	34.9008		2204.24	26.5618
27.0575	1138		2198.45	95.2544		2202.31	34.9711		2202.31	26.5628
27.078	1182		2200.38	95.1979		2200.38	35.0292		2200.38	26.5782
27.0984	1160		2202.31	95.151		2198.45	35.0406		2198.45	26.5698
27.1188	1192		2204.24	95.0857		2196.52	35.0732		2196.52	26.5626
27.1393	1214		2206.17	95.0271		2194.6	35.0993		2194.6	26.6232
27.1597	1237		2208.09	94.9871		2192.67	35.0885		2192.67	26.6865
27.1801	1283		2210.02	94.9446		2190.74	35.1095		2190.74	26.6967
27.2005	1191		2211.95	94.9083		2188.81	35.1632		2188.81	26.7257
27.221	1217		2213.88	94.8699		2186.88	35.196		2186.88	26.7586
27.2414	1216		2215.81	94.8006		2184.95	35.2256		2184.95	26.7494
27.2618	1196		2217.74	94.7306		2183.02	35.2649		2183.02	26.7635
27.2822	1205		2219.66	94.683		2181.1	35.3122		2181.1	26.8125
27.3027	1219		2221.59	94.6295		2179.17	35.3711		2179.17	26.8244
27.3231	1200		2223.52	94.5854		2177.24	35.4153		2177.24	26.8208
27.3435	1295		2225.45	94.5722		2175.31	35.4463		2175.31	26.853
27.3639	1282		2227.38	94.5409		2173.38	35.5		2173.38	26.8821
27.3844	1283		2229.31	94.4883		2171.45	35.5506		2171.45	26.8834
27.4048	1281		2231.24	94.4491		2169.53	35.5756		2169.53	26.8922
27.4252	1352		2233.16	94.3966		2167.6	35.6217		2167.6	26.9203
27.4457	1312		2235.09	94.3287		2165.67	35.6831		2165.67	26.9597
27.4661	1371		2237.02	94.2865		2163.74	35.7106		2163.74	27.0021
27.4865	1255		2238.95	94.2582		2161.81	35.7181		2161.81	27.0239
27.5069	1319		2240.88	94.2195		2159.88	35.7076		2159.88	27.0277
27.5273	1369		2242.81	94.1745		2157.95	35.669		2157.95	27.0463
27.5478	1336		2244.74	94.108		2156.03	35.6681		2156.03	27.0814
27.5682	1339		2246.66	94.029		2154.1	35.7018		2154.1	27.1134
27.5886	1345		2248.59	93.9792		2152.17	35.6747		2152.17	27.1379
27.6091	1403		2250.52	93.9346		2150.24	35.6291		2150.24	27.1581
27.6295	1460		2252.45	93.8611		2148.31	35.6315		2148.31	27.1887
27.6499	1433		2254.38	93.8003		2146.38	35.6287		2146.38	27.2299
27.6703	1569		2256.31	93.7604		2144.46	35.5915		2144.46	27.253
27.6908	1500		2258.24	93.6969		2142.53	35.5496		2142.53	27.2495
27.7112	1608		2260.16	93.632		2140.6	35.5062		2140.6	27.2403
27.7316	1663		2262.09	93.5942		2138.67	35.4825		2138.67	27.2425
27.752	1785		2264.02	93.5415		2136.74	35.491		2136.74	27.265
27.7725	1913		2265.95	93.4717		2134.81	35.4816		2134.81	27.2936
27.7929	2059		2267.88	93.4062		2132.88	35.4571		2132.88	27.3042
27.8133	2094		2269.8	93.332		2130.96	35.4637		2130.96	27.3246
27.8337	2315		2271.73	93.2584		2129.03	35.4598		2129.03	27.3801
27.8542	2413		2273.66	93.2		2127.1	35.4252		2127.1	27.4152
27.8746	2698		2275.59	93.1376		2125.17	35.4339		2125.17	27.4028
27.895	3024		2277.52	93.0719		2123.24	35.4884		2123.24	27.4024
27.9154	3543		2279.45	93.0148		2121.31	35.5412		2121.31	27.4273
27.9359	3861		2281.38	92.953		2119.39	35.6211		2119.39	27.4396
27.9563	4524		2283.3	92.8918		2117.46	35.7192		2117.46	27.4502
27.9767	5045		2285.23	92.8363		2115.53	35.8048		2115.53	27.4618
27.9972	5744		2287.16	92.7586		2113.6	35.9229		2113.6	27.4672
28.0176	6475		2289.09	92.6746		2111.67	36.0558		2111.67	27.4983
28.038	6909		2291.02	92.6175		2109.74	36.1415		2109.74	27.5434
28.0584	7003		2292.95	92.5435		2107.81	36.2184		2107.81	27.555
28.0789	6883		2294.88	92.4442		2105.89	36.3075		2105.89	27.5626
28.0993	6303		2296.8	92.3885		2103.96	36.358		2103.96	27.6068
28.1197	5948		2298.73	92.3332		2102.03	36.4028		2102.03	27.6495
28.1401	5265		2300.66	92.2094		2100.1	36.4963		2100.1	27.665
28.1606	4623		2302.59	92.102		2098.17	36.589		2098.17	27.683
28.181	4103		2304.52	92.0373		2096.24	36.6401		2096.24	27.7142
28.2014	3767		2306.45	91.9191		2094.32	36.6656		2094.32	27.7409
28.2218	3534		2308.38	91.7707		2092.39	36.6771		2092.39	27.7481
28.2423	3436		2310.3	91.6967		2090.46	36.7107		2090.46	27.748
28.2627	3588		2312.23	91.6576		2088.53	36.7724		2088.53	27.7834
28.2831	3574		2314.16	91.5585		2086.6	36.7941		2086.6	27.8457
28.3035	3888		2316.09	91.417		2084.67	36.7834		2084.67	27.8707
28.324	4185		2318.02	91.2862		2082.74	36.7965		2082.74	27.8768
28.3444	4759		2319.95	91.1811		2080.82	36.784		2080.82	27.9108
28.3648	5424		2321.87	91.0966		2078.89	36.7526		2078.89	27.9349
28.3852	6063		2323.8	90.999		2076.96	36.7779		2076.96	27.9518
28.4057	6722		2325.73	90.8771		2075.03	36.8229		2075.03	28.0031
28.4261	7228		2327.66	90.7851		2073.1	36.8303		2073.1	28.0405
28.4465	7761		2329.59	90.7469		2071.17	36.8312		2071.17	28.0314
28.467	7921		2331.52	90.7195		2069.25	36.8335		2069.25	28.0399
28.4874	7870		2333.45	90.6652		2067.32	36.835		2067.32	28.0765
28.5078	8113		2335.37	90.5641		2065.39	36.8684		2065.39	28.0971
28.5282	8290		2337.3	90.4481		2063.46	36.9063		2063.46	28.1224
28.5487	8477		2339.23	90.3932		2061.53	36.9254		2061.53	28.1659
28.5691	8746		2341.16	90.3732		2059.6	36.9837		2059.6	28.1954
28.5895	9133		2343.09	90.318		2057.67	37.064		2057.67	28.2241
28.6099	9675		2345.02	90.3004		2055.75	37.1002		2055.75	28.2599
28.6304	10556		2346.94	90.3528		2053.82	37.1418		2053.82	28.2689
28.6508	11118		2348.87	90.3337		2051.89	37.2031		2051.89	28.2718
28.6712	11059		2350.8	90.1685		2049.96	37.211		2049.96	28.2991
28.6916	10097		2352.73	89.9299		2048.03	37.2292		2048.03	28.3206
28.7121	9121		2354.66	89.7685		2046.1	37.3148		2046.1	28.3464
28.7325	8104		2356.59	89.6758		2044.18	37.3712		2044.18	28.3892
28.7529	7300		2358.51	89.5696		2042.25	37.3992		2042.25	28.4122
28.7734	6126		2360.44	89.5165		2040.32	37.4591		2040.32	28.4423
28.7938	5379		2362.37	89.5221		2038.39	37.5058		2038.39	28.5098
28.8142	4747		2364.3	89.4945		2036.46	37.5375		2036.46	28.5447
28.8346	4331		2366.23	89.4738		2034.53	37.6026		2034.53	28.5301
28.855	4064		2368.16	89.5304		2032.6	37.6484		2032.6	28.541
28.8755	3834		2370.09	89.6146		2030.68	37.6575		2030.68	28.5768
28.8959	3918		2372.01	89.6945		2028.75	37.6981		2028.75	28.5975
28.9163	3917		2373.94	89.7838		2026.82	37.7426		2026.82	28.6197
28.9367	3806		2375.87	89.8608		2024.89	37.7524		2024.89	28.6362
28.9572	3975		2377.8	89.9045		2022.96	37.7757		2022.96	28.6349
28.9776	3971		2379.73	89.94		2021.03	37.7821		2021.03	28.6612
28.998	3913		2381.66	89.9901		2019.1	37.7352		2019.1	28.714
29.0185	3896		2383.59	90.035		2017.18	37.737		2017.18	28.7568
29.0389	3968		2385.51	90.0421		2015.25	37.7991		2015.25	28.8135
29.0593	3741		2387.44	90.0099		2013.32	37.8022		2013.32	28.862
29.0797	3637		2389.37	89.9733		2011.39	37.7808		2011.39	28.8574
29.1002	3487		2391.3	89.9602		2009.46	37.7962		2009.46	28.8803
29.1206	3359		2393.23	89.9489		2007.53	37.797		2007.53	28.9525
29.141	3108		2395.16	89.9156		2005.61	37.7856		2005.61	28.9806
29.1614	2890		2397.08	89.8844		2003.68	37.785		2003.68	28.973
29.1819	2812		2399.01	89.8725		2001.75	37.7633		2001.75	28.9927
29.2023	2667		2400.94	89.8649		1999.82	37.7414		1999.82	29.0089
29.2227	2499		2402.87	89.8605		1997.89	37.7441		1997.89	29.009
29.2431	2423		2404.8	89.8401		1995.96	37.7216		1995.96	29.0145
29.2636	2213		2406.73	89.7799		1994.03	37.6747		1994.03	28.9922
29.284	2227		2408.66	89.7366		1992.11	37.6505		1992.11	28.9658
29.3044	2205		2410.58	89.7473		1990.18	37.6343		1990.18	29.0083
29.3249	2173		2412.51	89.7501		1988.25	37.6251		1988.25	29.0628
29.3453	2121		2414.44	89.7363		1986.32	37.6445		1986.32	29.0716
29.3657	2193		2416.37	89.7597		1984.39	37.6525		1984.39	29.105
29.3861	2151		2418.3	89.7605		1982.46	37.6436		1982.46	29.163
29.4066	2094		2420.23	89.6637		1980.54	37.6584		1980.54	29.1793
29.427	2162		2422.15	89.5718		1978.61	37.6508		1978.61	29.2015
29.4474	2056		2424.08	89.5955		1976.68	37.6056		1976.68	29.2465
29.4678	2138		2426.01	89.6609		1974.75	37.6032		1974.75	29.2504
29.4883	2142		2427.94	89.6564		1972.82	37.615		1972.82	29.2661
29.5087	2172		2429.87	89.6035		1970.89	37.5832		1970.89	29.3321
29.5291	2124		2431.8	89.5925		1968.96	37.5489		1968.96	29.369
29.5495	2077		2433.72	89.6346		1967.04	37.5318		1967.04	29.3688
29.57	2150		2435.65	89.6306		1965.11	37.5172		1965.11	29.3962
29.5904	2112		2437.58	89.5438		1963.18	37.5238		1963.18	29.4458
29.6108	2124		2439.51	89.5082		1961.25	37.5288		1961.25	29.4984
29.6312	2099		2441.44	89.5648		1959.32	37.5012		1959.32	29.5439
29.6517	2004		2443.37	89.5759		1957.39	37.4851		1957.39	29.5423
29.6721	2053		2445.3	89.5314		1955.47	37.4856		1955.47	29.5185
29.6925	1945		2447.22	89.5357		1953.54	37.4618		1953.54	29.5367
29.7129	1893		2449.15	89.5612		1951.61	37.4481		1951.61	29.5698
29.7334	1953		2451.08	89.5402		1949.68	37.4533		1949.68	29.5953
29.7538	1879		2453.01	89.5202		1947.75	37.4158		1947.75	29.6441
29.7742	1889		2454.94	89.5338		1945.82	37.3668		1945.82	29.6545
29.7947	1875		2456.87	89.5434		1943.89	37.3617		1943.89	29.5849
29.8151	1928		2458.8	89.5479		1941.97	37.3568		1941.97	29.5811
29.8355	1897		2460.72	89.5618		1940.04	37.3506		1940.04	29.6936
29.8559	1945		2462.65	89.5735		1938.11	37.3535		1938.11	29.7922
29.8764	1941		2464.58	89.5839		1936.18	37.3098		1936.18	29.8298
29.8968	1965		2466.51	89.5822		1934.25	37.2491		1934.25	29.8326
29.9172	2003		2468.44	89.553		1932.32	37.2381		1932.32	29.8198
29.9376	2003		2470.37	89.5345		1930.4	37.231		1930.4	29.841
29.9581	2031		2472.29	89.5453		1928.47	37.1928		1928.47	29.8862
29.9785	2161		2474.22	89.5523		1926.54	37.1539		1926.54	29.8733
29.9989	2031		2476.15	89.5747		1924.61	37.1003		1924.61	29.8395
30.0193	2130		2478.08	89.6242		1922.68	37.0382		1922.68	29.8721
30.0398	2259		2480.01	89.6467		1920.75	37.0098		1920.75	29.897
30.0602	2311		2481.94	89.6465		1918.82	36.9786		1918.82	29.8568
30.0806	2389		2483.86	89.6589		1916.9	36.9248		1916.9	29.8727
30.101	2450		2485.79	89.6502		1914.97	36.8959		1914.97	29.9779
30.1215	2569		2487.72	89.6181		1913.04	36.8537		1913.04	30.0384
30.1419	2560		2489.65	89.6231		1911.11	36.7716		1911.11	30.0335
30.1623	2683		2491.58	89.6508		1909.18	36.741		1909.18	30.057
30.1827	2835		2493.51	89.6453		1907.25	36.7385		1907.25	30.1019
30.2032	2799		2495.44	89.6244		1905.33	36.6647		1905.33	30.119
30.2236	2756		2497.36	89.6283		1903.4	36.5915		1903.4	30.1468
30.244	2774		2499.29	89.663		1901.47	36.5437		1901.47	30.1937
30.2645	2795		2501.22	89.712		1899.54	36.4585		1899.54	30.2058
30.2849	2734		2503.15	89.7324		1897.61	36.3912		1897.61	30.1877
30.3053	2645		2505.08	89.7066		1895.68	36.3697		1895.68	30.2014
30.3257	2735		2507.01	89.682		1893.75	36.2984		1893.75	30.2331
30.3462	2614		2508.93	89.6846		1891.83	36.1978		1891.83	30.2113
30.3666	2574		2510.86	89.7058		1889.9	36.1553		1889.9	30.1709
30.387	2559		2512.79	89.7402		1887.97	36.1255		1887.97	30.2194
30.4074	2657		2514.72	89.7425		1886.04	36.0694		1886.04	30.3254
30.4279	2627		2516.65	89.6942		1884.11	36.0204		1884.11	30.3701
30.4483	2787		2518.58	89.6692		1882.18	35.9572		1882.18	30.363
30.4687	2688		2520.51	89.6947		1880.26	35.8839		1880.26	30.3802
30.4891	2798		2522.43	89.726		1878.33	35.8561		1878.33	30.3973
30.5096	3139		2524.36	89.7731		1876.4	35.8347		1876.4	30.3879
30.53	3363		2526.29	89.8277		1874.47	35.7684		1874.47	30.4053
30.5504	3474		2528.22	89.8079		1872.54	35.6846		1872.54	30.4133
30.5708	3966		2530.15	89.7384		1870.61	35.5793		1870.61	30.3134
30.5913	4277		2532.08	89.7381		1868.68	35.4909		1868.68	30.2253
30.6117	4652		2534.01	89.8019		1866.76	35.4835		1866.76	30.3136
30.6321	5326		2535.93	89.8416		1864.83	35.4654		1864.83	30.4751
30.6526	5905		2537.86	89.8428		1862.9	35.368		1862.9	30.5436
30.673	6527		2539.79	89.8334		1860.97	35.2796		1860.97	30.5436
30.6934	6983		2541.72	89.8415		1859.04	35.2277		1859.04	30.5693
30.7138	7420		2543.65	89.883		1857.11	35.1615		1857.11	30.6206
30.7342	7756		2545.58	89.9168		1855.19	35.1008		1855.19	30.6498
30.7547	8456		2547.51	89.9291		1853.26	35.0451		1853.26	30.6394
30.7751	9188		2549.43	89.969		1851.33	34.964		1851.33	30.6187
30.7955	10009		2551.36	90.023		1849.4	34.8924		1849.4	30.6144
30.816	11297		2553.29	90.0468		1847.47	34.8169		1847.47	30.5543
30.8364	12855		2555.22	90.0589		1845.54	34.7102		1845.54	30.3942
30.8568	14473		2557.15	90.0744		1843.61	34.6734		1843.61	30.3463
30.8772	16536		2559.07	90.0894		1841.69	34.683		1841.69	30.556
30.8977	18470		2561	90.1297		1839.76	34.5706		1839.76	30.7336
30.9181	19405		2562.93	90.185		1837.83	34.4286		1837.83	30.7075
30.9385	19325		2564.86	90.2114		1835.9	34.4085		1835.9	30.7183
30.9589	18039		2566.79	90.2212		1833.97	34.3364		1833.97	30.795
30.9794	16135		2568.72	90.2347		1832.04	34.1698		1832.04	30.7091
30.9998	14273		2570.65	90.2451		1830.12	34.0732		1830.12	30.5834
31.0202	12215		2572.57	90.2893		1828.19	34.0113		1828.19	30.6375
31.0406	10240		2574.5	90.3848		1826.26	33.896		1826.26	30.7121
31.0611	8139		2576.43	90.4665		1824.33	33.8108		1824.33	30.7184
31.0815	6615		2578.36	90.5027		1822.4	33.7553		1822.4	30.8084
31.1019	5603		2580.29	90.508		1820.47	33.6586		1820.47	30.9176
31.1224	4771		2582.22	90.487		1818.54	33.5721		1818.54	30.9075
31.1428	4345		2584.15	90.5036		1816.62	33.5017		1816.62	30.8948
31.1632	3949		2586.07	90.5862		1814.69	33.3822		1814.69	30.9351
31.1836	3606		2588	90.6501		1812.76	33.2618		1812.76	30.8938
31.204	3518		2589.93	90.6706		1810.83	33.1738		1810.83	30.8171
31.2245	3233		2591.86	90.6991		1808.9	33.0581		1808.9	30.8445
31.2449	3252		2593.79	90.7181		1806.97	32.9357		1806.97	30.903
31.2653	3177		2595.72	90.7342		1805.05	32.8281		1805.05	30.9103
31.2858	3217		2597.64	90.813		1803.12	32.6787		1803.12	30.8691
31.3062	3194		2599.57	90.9085		1801.19	32.5455		1801.19	30.7684
31.3266	3189		2601.5	90.9475		1799.26	32.4902		1799.26	30.7562
31.347	3213		2603.43	90.985		1797.33	32.3876		1797.33	30.8911
31.3675	3316		2605.36	91.0432		1795.4	32.2076		1795.4	30.8739
31.3879	3470		2607.29	91.0634		1793.47	32.061		1793.47	30.6391
31.4083	3485		2609.22	91.0751		1791.55	31.9829		1791.55	30.5893
31.4287	3308		2611.14	91.1213		1789.62	31.9174		1789.62	30.8062
31.4492	3369		2613.07	91.1625		1787.69	31.8153		1787.69	30.9221
31.4696	3337		2615	91.2097		1785.76	31.6556		1785.76	30.8787
31.49	3265		2616.93	91.2867		1783.83	31.4904		1783.83	30.8488
31.5104	3122		2618.86	91.3266		1781.9	31.3679		1781.9	30.8397
31.5309	3041		2620.79	91.3295		1779.98	31.2395		1779.98	30.8421
31.5513	2999		2622.72	91.3454		1778.05	31.0762		1778.05	30.8975
31.5717	2942		2624.64	91.3722		1776.12	30.8892		1776.12	30.8745
31.5922	2804		2626.57	91.41		1774.19	30.6584		1774.19	30.6651
31.6126	2762		2628.5	91.4498		1772.26	30.4525		1772.26	30.4684
31.633	2609		2630.43	91.4551		1770.33	30.3579		1770.33	30.5232
31.6534	2547		2632.36	91.4655		1768.4	30.2422		1768.4	30.7471
31.6739	2516		2634.29	91.5203		1766.48	30.0178		1766.48	30.9292
31.6943	2511		2636.21	91.547		1764.55	29.8098		1764.55	30.945
31.7147	2399		2638.14	91.5389		1762.62	29.6199		1762.62	30.8516
31.7351	2361		2640.07	91.5821		1760.69	29.3814		1760.69	30.805
31.7556	2258		2642	91.6354		1758.76	29.1635		1758.76	30.8452
31.776	2190		2643.93	91.6286		1756.83	28.9587		1756.83	30.8897
31.7964	2074		2645.86	91.6364		1754.9	28.681		1754.9	30.8857
31.8168	2064		2647.78	91.6793		1752.98	28.3853		1752.98	30.7883
31.8373	2084		2649.71	91.6675		1751.05	28.1345		1751.05	30.6089
31.8577	2088		2651.64	91.6305		1749.12	27.8954		1749.12	30.5493
31.8781	2027		2653.57	91.6457		1747.19	27.676		1747.19	30.7167
31.8985	2021		2655.5	91.6715		1745.26	27.4561		1745.26	30.8577
31.919	2049		2657.43	91.6581		1743.33	27.1741		1743.33	30.7692
31.9394	2099		2659.36	91.6128		1741.41	26.9183		1741.41	30.6281
31.9598	2040		2661.28	91.5858		1739.48	26.7629		1739.48	30.6511
31.9802	1999		2663.21	91.6143		1737.55	26.5633		1737.55	30.6471
32.0007	2100		2665.14	91.6292		1735.62	26.3047		1735.62	30.3802
32.0211	2104		2667.07	91.5622		1733.69	26.192		1733.69	30.1231
32.0415	2053		2669	91.4891		1731.76	26.19		1731.76	30.3491
32.062	2117		2670.93	91.4682		1729.83	26.101		1729.83	30.7271
32.0824	2130		2672.86	91.4431		1727.91	26.0249		1727.91	30.8165
32.1028	2145		2674.78	91.4088		1725.98	26.0169		1725.98	30.7566
32.1232	2184		2676.71	91.3922		1724.05	25.9811		1724.05	30.7651
32.1437	2246		2678.64	91.3405		1722.12	25.9061		1722.12	30.6946
32.1641	2154		2680.57	91.2486		1720.19	25.8086		1720.19	30.3735
32.1845	2259		2682.5	91.1791		1718.26	25.702		1718.26	29.9742
32.2049	2308		2684.43	91.1219		1716.34	25.6901		1716.34	29.8362
32.2254	2419		2686.35	91.0609		1714.41	25.7447		1714.41	30.03
32.2458	2463		2688.28	91.0213		1712.48	25.7002		1712.48	30.291
32.2662	2495		2690.21	90.9763		1710.55	25.5789		1710.55	30.3459
32.2866	2702		2692.14	90.9281		1708.62	25.4695		1708.62	30.1784
32.3071	2798		2694.07	90.8949		1706.69	25.3419		1706.69	30.0093
32.3275	2997		2696	90.8164		1704.76	25.1858		1704.76	29.8841
32.3479	3254		2697.93	90.6934		1702.84	25.013		1702.84	29.5906
32.3683	3462		2699.85	90.6166		1700.91	24.7851		1700.91	29.1731
32.3888	3949		2701.78	90.5628		1698.98	24.5888		1698.98	28.9743
32.4092	4300		2703.71	90.46		1697.05	24.5033		1697.05	29.0455
32.4296	4808		2705.64	90.3543		1695.12	24.3675		1695.12	29.225
32.45	5251		2707.57	90.2794		1693.19	24.1501		1693.19	29.4042
32.4705	5794		2709.5	90.1934		1691.27	23.9604		1691.27	29.4653
32.4909	6107		2711.42	90.0965		1689.34	23.7042		1689.34	29.3386
32.5113	6389		2713.35	89.9956		1687.41	23.3292		1687.41	29.0152
32.5318	6416		2715.28	89.8789		1685.48	22.9818		1685.48	28.5264
32.5522	6503		2717.21	89.7896		1683.55	22.7256		1683.55	28.2292
32.5726	6205		2719.14	89.7296		1681.62	22.46		1681.62	28.4305
32.593	5578		2721.07	89.6261		1679.69	22.1349		1679.69	28.6253
32.6135	5263		2722.99	89.5052		1677.77	21.7323		1677.77	28.3955
32.6339	4719		2724.92	89.4359		1675.84	21.292		1675.84	28.0176
32.6543	4096		2726.85	89.3809		1673.91	20.9046		1673.91	27.9061
32.6747	3717		2728.78	89.2913		1671.98	20.4794		1671.98	27.8024
32.6952	3192		2730.71	89.1567		1670.05	19.9271		1670.05	27.5194
32.7156	3134		2732.64	89.0055		1668.12	19.382		1668.12	27.4225
32.736	2777		2734.57	88.9064		1666.2	18.8517		1666.2	27.506
32.7564	2747		2736.49	88.8319		1664.27	18.1749		1664.27	27.2918
32.7769	2533		2738.42	88.6829		1662.34	17.4481		1662.34	26.8443
32.7973	2444		2740.35	88.5187		1660.41	16.8512		1660.41	26.6982
32.8177	2443		2742.28	88.4484		1658.48	16.2219		1658.48	26.6576
32.8381	2469		2744.21	88.3992		1656.55	15.5021		1656.55	26.1102
32.8586	2437		2746.14	88.2941		1654.62	14.9554		1654.62	25.0904
32.879	2313		2748.07	88.1806		1652.7	14.7773		1652.7	24.4527
32.8994	2393		2749.99	88.0664		1650.77	14.7356		1650.77	24.4838
32.9198	2237		2751.92	87.9626		1648.84	14.8304		1648.84	24.354
32.9403	2389		2753.85	87.9261		1646.91	15.2856		1646.91	23.9758
32.9607	2232		2755.78	87.8618		1644.98	15.9714		1644.98	23.8418
32.9811	2319		2757.71	87.6715		1643.05	16.7334		1643.05	24.0706
33.0016	2290		2759.64	87.5159		1641.13	17.6645		1641.13	24.3191
33.022	2209		2761.56	87.4436		1639.2	18.5842		1639.2	24.3597
33.0424	2218		2763.49	87.3343		1637.27	19.4025		1637.27	24.2783
33.0628	2161		2765.42	87.2328		1635.34	20.418		1635.34	24.5009
33.0832	2221		2767.35	87.2161		1633.41	21.4304		1633.41	25.1111
33.1037	2120		2769.28	87.1717		1631.48	22.1038		1631.48	25.642
33.1241	2113		2771.21	87.0481		1629.55	22.7532		1629.55	25.9739
33.1445	2132		2773.14	86.9452		1627.63	23.4525		1627.63	26.2472
33.165	2111		2775.06	86.8827		1625.7	23.9072		1625.7	26.4586
33.1854	2068		2776.99	86.8175		1623.77	24.36		1623.77	26.7152
33.2058	1959		2778.92	86.7532		1621.84	24.9252		1621.84	27.1639
33.2262	1956		2780.85	86.6646		1619.91	25.2386		1619.91	27.5205
33.2467	1873		2782.78	86.5257		1617.98	25.459		1617.98	27.5976
33.2671	1842		2784.71	86.3904		1616.06	25.892		1616.06	27.7424
33.2875	1889		2786.64	86.2928		1614.13	26.264		1614.13	28.2312
33.3079	1788		2788.56	86.1991		1612.2	26.4393		1612.2	28.7035
33.3284	1789		2790.49	86.0967		1610.27	26.6495		1610.27	28.9221
33.3488	1829		2792.42	86.004		1608.34	26.8875		1608.34	29.0903
33.3692	1789		2794.35	85.9229		1606.41	27.0614		1606.41	29.3944
33.3896	1803		2796.28	85.8402		1604.48	27.2445		1604.48	29.6702
33.4101	1781		2798.2	85.7538		1602.56	27.4072		1602.56	29.8497
33.4305	1825		2800.13	85.6949		1600.63	27.5006		1600.63	30.1022
33.4509	1825		2802.06	85.6742		1598.7	27.6135		1598.7	30.3816
33.4714	1962		2803.99	85.6388		1596.77	27.7404		1596.77	30.5416
33.4918	1937		2805.92	85.5579		1594.84	27.8234		1594.84	30.7292
33.5122	2023		2807.85	85.4595		1592.91	27.9097		1592.91	31.0017
33.5326	2085		2809.78	85.3669		1590.99	27.99		1590.99	31.1525
33.553	2066		2811.7	85.3099		1589.06	28.0228		1589.06	31.274
33.5735	2202		2813.63	85.2976		1587.13	28.0622		1587.13	31.5084
33.5939	2256		2815.56	85.2483		1585.2	28.1029		1585.2	31.6253
33.6143	2217		2817.49	85.129		1583.27	28.1289		1583.27	31.687
33.6348	2183		2819.42	85.0435		1581.34	28.1547		1581.34	31.8873
33.6552	2231		2821.35	85.0141		1579.41	28.1226		1579.41	31.9018
33.6756	2158		2823.28	84.9551		1577.49	28.0621		1577.49	31.6127
33.696	2131		2825.2	84.8933		1575.56	28.1255		1575.56	31.6155
33.7165	2002		2827.13	84.8793		1573.63	28.2203		1573.63	31.969
33.7369	1991		2829.06	84.8311		1571.7	28.1862		1571.7	32.0815
33.7573	1952		2830.99	84.7444		1569.77	28.1471		1569.77	32.0038
33.7777	1858		2832.92	84.696		1567.84	28.2118		1567.84	32.1245
33.7982	1907		2834.85	84.6783		1565.92	28.2496		1565.92	32.3738
33.8186	1834		2836.78	84.6686		1563.99	28.1805		1563.99	32.471
33.839	1836		2838.7	84.6606		1562.06	28.0413		1562.06	32.1722
33.8594	1823		2840.63	84.5992		1560.13	27.9118		1560.13	31.3996
33.8799	1933		2842.56	84.4909		1558.2	27.9831		1558.2	31.0956
33.9003	1819		2844.49	84.4314		1556.27	28.1625		1556.27	31.835
33.9207	1891		2846.42	84.4376		1554.34	28.1696		1554.34	32.4172
33.9412	1838		2848.34	84.4466		1552.42	28.1204		1552.42	32.5157
33.9616	1962		2850.27	84.4084		1550.49	28.1665		1550.49	32.699
33.982	2044		2852.2	84.2936		1548.56	28.1696		1548.56	32.8736
34.0024	1932		2854.13	84.1701		1546.63	28.0901		1546.63	32.7641
34.0228	2110		2856.06	84.1619		1544.7	28.0072		1544.7	32.547
34.0433	2122		2857.99	84.2112		1542.77	27.8825		1542.77	32.2092
34.0637	2329		2859.92	84.1672		1540.85	27.7986		1540.85	31.803
34.0841	2567		2861.84	84.0808		1538.92	27.9291		1538.92	32.0721
34.1046	2660		2863.77	84.0585		1536.99	28.0286		1536.99	32.738
34.125	3064		2865.7	84.0448		1535.06	27.9381		1535.06	32.8998
34.1454	3378		2867.63	84.0166		1533.13	27.8796		1533.13	32.824
34.1658	3703		2869.56	84.0062		1531.2	27.9195		1531.2	33.0621
34.1863	4237		2871.49	83.9963		1529.27	27.8832		1529.27	33.2064
34.2067	4832		2873.42	83.9774		1527.35	27.8088		1527.35	32.9983
34.2271	5489		2875.34	83.9624		1525.42	27.7616		1525.42	32.8484
34.2475	6218		2877.27	83.9459		1523.49	27.6456		1523.49	32.7563
34.268	7151		2879.2	83.9305		1521.56	27.5563		1521.56	32.5162
34.2884	7832		2881.13	83.9043		1519.63	27.6339		1519.63	32.5996
34.3088	8621		2883.06	83.8431		1517.7	27.6401		1517.7	32.9812
34.3293	9050		2884.99	83.7848		1515.78	27.5344		1515.78	33.1125
34.3497	9222		2886.91	83.7592		1513.85	27.5165		1513.85	33.2229
34.3701	9019		2888.84	83.7407		1511.92	27.4923		1511.92	33.4104
34.3905	8498		2890.77	83.7567		1509.99	27.3144		1509.99	33.2061
34.4109	7815		2892.7	83.8059		1508.06	27.1428		1508.06	32.6334
34.4314	7199		2894.63	83.768		1506.13	27.166		1506.13	32.536
34.4518	6414		2896.56	83.6627		1504.2	27.2486		1504.2	33.1345
34.4722	5794		2898.49	83.6462		1502.28	27.2155		1502.28	33.6381
34.4926	5157		2900.41	83.6482		1500.35	27.0802		1500.35	33.6735
34.5131	4719		2902.34	83.5918		1498.42	26.9502		1498.42	33.4194
34.5335	4317		2904.27	83.6062		1496.49	26.9404		1496.49	33.3993
34.5539	4157		2906.2	83.6651		1494.56	26.966		1494.56	33.7027
34.5744	3895		2908.13	83.627		1492.63	26.8881		1492.63	33.7742
34.5948	3838		2910.06	83.5884		1490.7	26.7892		1490.7	33.5319
34.6152	3708		2911.99	83.6422		1488.78	26.7576		1488.78	33.4853
34.6356	3679		2913.91	83.6291		1486.85	26.7221		1486.85	33.761
34.6561	3532		2915.84	83.4819		1484.92	26.6628		1484.92	34.0238
34.6765	3567		2917.77	83.3569		1482.99	26.6153		1482.99	34.151
34.6969	3579		2919.7	83.3488		1481.06	26.5472		1481.06	34.1633
34.7173	3433		2921.63	83.4185		1479.13	26.466		1479.13	34.1004
34.7378	3311		2923.56	83.4768		1477.21	26.389		1477.21	33.9903
34.7582	3237		2925.48	83.4329		1475.28	26.2812		1475.28	33.7352
34.7786	3061		2927.41	83.3308		1473.35	26.1942		1473.35	33.4392
34.7991	3043		2929.34	83.2931		1471.42	26.2072		1471.42	33.5617
34.8195	2935		2931.27	83.3043		1469.49	26.2075		1469.49	33.9925
34.8399	2840		2933.2	83.2964		1467.56	26.1078		1467.56	34.1202
34.8603	2877		2935.13	83.2853		1465.63	26.0199		1465.63	33.9346
34.8807	2865		2937.05	83.2707		1463.71	26.0204		1463.71	33.9625
34.9012	2928		2938.98	83.2759		1461.78	25.9861		1461.78	34.1481
34.9216	2869		2940.91	83.3259		1459.85	25.845		1459.85	33.9093
34.942	2936		2942.84	83.3199		1457.92	25.7148		1457.92	33.3172
34.9625	2995		2944.77	83.2		1455.99	25.7345		1455.99	33.3291
34.9829	3212		2946.7	83.0683		1454.06	25.794		1454.06	33.9884
35.0033	3397		2948.63	82.9839		1452.14	25.7487		1452.14	34.3372
35.0237	3575		2950.55	82.947		1450.21	25.6621		1450.21	34.2429
35.0442	3809		2952.48	82.9856		1448.28	25.6309		1448.28	34.2238
35.0646	4004		2954.41	83.0252		1446.35	25.6007		1446.35	34.3535
35.085	4260		2956.34	82.9754		1444.42	25.5535		1444.42	34.4202
35.1054	4520		2958.27	82.9459		1442.49	25.5303		1442.49	34.52
35.1259	4698		2960.2	82.9913		1440.56	25.4641		1440.56	34.5313
35.1463	4724		2962.12	82.9583		1438.64	25.3237		1438.64	34.2449
35.1667	4952		2964.05	82.8615		1436.71	25.2283		1436.71	34.0168
35.1871	4883		2965.98	82.8646		1434.78	25.2119		1434.78	34.2224
35.2076	4686		2967.91	82.8808		1432.85	25.1649		1432.85	34.4532
35.228	4579		2969.84	82.7789		1430.92	25.0913		1430.92	34.4625
35.2484	4166		2971.77	82.7023		1428.99	25.0352		1428.99	34.4776
35.2688	3922		2973.7	82.7395		1427.07	24.9519		1427.07	34.5348
35.2893	3567		2975.62	82.8164		1425.14	24.8414		1425.14	34.5208
35.3097	3408		2977.55	82.8656		1423.21	24.7476		1423.21	34.4775
35.3301	2986		2979.48	82.8329		1421.28	24.6452		1421.28	34.324
35.3505	2793		2981.41	82.7363		1419.35	24.5605		1419.35	34.0777
35.371	2541		2983.34	82.7085		1417.42	24.5673		1417.42	34.1906
35.3914	2400		2985.27	82.7737		1415.49	24.5649		1415.49	34.6131
35.4118	2183		2987.2	82.7949		1413.57	24.4694		1413.57	34.7796
35.4323	2202		2989.12	82.7314		1411.64	24.3917		1411.64	34.7297
35.4527	2065		2991.05	82.6731		1409.71	24.3573		1409.71	34.7987
35.4731	1992		2992.98	82.65		1407.78	24.2828		1407.78	34.8247
35.4935	1919		2994.91	82.6181		1405.85	24.2021		1405.85	34.753
35.514	1829		2996.84	82.5591		1403.92	24.1489		1403.92	34.795
35.5344	1770		2998.77	82.4934		1402	24.0679		1402	34.8509
35.5548	1697		3000.69	82.4482		1400.07	23.9786		1400.07	34.775
35.5752	1720		3002.62	82.4289		1398.14	23.9241		1398.14	34.7062
35.5957	1567		3004.55	82.4326		1396.21	23.8643		1396.21	34.7024
35.6161	1540		3006.48	82.4699		1394.28	23.7985		1394.28	34.7603
35.6365	1527		3008.41	82.5125		1392.35	23.7531		1392.35	34.9463
35.6569	1501		3010.34	82.5012		1390.42	23.6805		1390.42	35.0675
35.6774	1511		3012.26	82.4309		1388.5	23.5855		1388.5	34.9736
35.6978	1476		3014.19	82.354		1386.57	23.5375		1386.57	34.9653
35.7182	1500		3016.12	82.3281		1384.64	23.493		1384.64	35.1823
35.7386	1432		3018.05	82.3614		1382.71	23.3898		1382.71	35.2878
35.7591	1484		3019.98	82.3796		1380.78	23.2904		1380.78	35.2489
35.7795	1458		3021.91	82.3244		1378.85	23.2164		1378.85	35.2893
35.7999	1464		3023.84	82.2441		1376.93	23.1135		1376.93	35.2855
35.8203	1577		3025.76	82.1839		1375	23.0204		1375	35.1804
35.8408	1548		3027.69	82.1235		1373.07	22.9609		1373.07	35.2175
35.8612	1585		3029.62	82.0781		1371.14	22.877		1371.14	35.3473
35.8816	1658		3031.55	82.0722		1369.21	22.7779		1369.21	35.3938
35.9021	1602		3033.48	82.0614		1367.28	22.693		1367.28	35.4046
35.9225	1622		3035.41	82.005		1365.35	22.5837		1365.35	35.3835
35.9429	1632		3037.34	81.9012		1363.43	22.4541		1363.43	35.2943
35.9633	1770		3039.26	81.7861		1361.5	22.3572		1361.5	35.3001
35.9838	1777		3041.19	81.7785		1359.57	22.2758		1359.57	35.4583
36.0042	1947		3043.12	81.8466		1357.64	22.1777		1357.64	35.5726
36.0246	2005		3045.05	81.7957		1355.71	22.0851		1355.71	35.5933
36.045	2076		3046.98	81.6734		1353.78	21.9974		1353.78	35.6276
36.0655	2075		3048.91	81.69		1351.86	21.8914		1351.86	35.6678
36.0859	2252		3050.83	81.7415		1349.93	21.7753		1349.93	35.6765
36.1063	2294		3052.76	81.6412		1348	21.654		1348	35.696
36.1267	2532		3054.69	81.5319		1346.07	21.5346		1346.07	35.7254
36.1472	2505		3056.62	81.5053		1344.14	21.4439		1344.14	35.7205
36.1676	2563		3058.55	81.3889		1342.21	21.3574		1342.21	35.6659
36.188	2700		3060.48	81.2198		1340.28	21.2373		1340.28	35.5875
36.2084	2500		3062.41	81.2181		1338.36	21.1289		1338.36	35.5865
36.2289	2595		3064.33	81.297		1336.43	21.0479		1336.43	35.6923
36.2493	2461		3066.26	81.267		1334.5	20.948		1334.5	35.7709
36.2697	2431		3068.19	81.2348		1332.57	20.8348		1332.57	35.7732
36.2901	2295		3070.12	81.2824		1330.64	20.7352		1330.64	35.7915
36.3106	2269		3072.05	81.2451		1328.71	20.6251		1328.71	35.8286
36.331	2168		3073.98	81.1092		1326.79	20.4964		1326.79	35.821
36.3514	2108		3075.91	81.0927		1324.86	20.3753		1324.86	35.8024
36.3719	2017		3077.83	81.1641		1322.93	20.2596		1322.93	35.8014
36.3923	2088		3079.76	81.1081		1321	20.141		1321	35.7795
36.4127	2053		3081.69	80.9574		1319.07	20.0256		1319.07	35.7566
36.4331	1901		3083.62	80.9081		1317.14	19.9009		1317.14	35.7733
36.4536	1986		3085.55	80.9427		1315.21	19.7648		1315.21	35.7911
36.474	1977		3087.47	80.9098		1313.29	19.6385		1313.29	35.782
36.4944	2055		3089.4	80.8169		1311.36	19.5111		1311.36	35.7708
36.5148	2145		3091.33	80.7381		1309.43	19.3644		1309.43	35.7643
36.5353	2259		3093.26	80.6657		1307.5	19.2167		1307.5	35.7607
36.5557	2379		3095.19	80.6397		1305.57	19.0742		1305.57	35.7596
36.5761	2479		3097.12	80.6964		1303.64	18.9297		1303.64	35.7417
36.5965	2714		3099.05	80.6989		1301.72	18.7982		1301.72	35.719
36.617	2826		3100.97	80.5695		1299.79	18.6655		1299.79	35.7057
36.6374	2966		3102.9	80.4494		1297.86	18.5093		1297.86	35.668
36.6578	3154		3104.83	80.3755		1295.93	18.3517		1295.93	35.6022
36.6782	3152		3106.76	80.2528		1294	18.2007		1294	35.5527
36.6987	3153		3108.69	80.1718		1292.07	18.0305		1292.07	35.5132
36.7191	2884		3110.62	80.22		1290.14	17.8543		1290.14	35.4468
36.7395	2771		3112.55	80.2272		1288.22	17.6996		1288.22	35.3654
36.76	2525		3114.47	80.174		1286.29	17.545		1286.29	35.292
36.7804	2354		3116.4	80.1934		1284.36	17.3696		1284.36	35.2142
36.8008	2275		3118.33	80.1945		1282.43	17.1905		1282.43	35.1118
36.8212	1990		3120.26	80.0629		1280.5	17.0197		1280.5	34.9807
36.8417	1866		3122.19	79.9396		1278.57	16.8499		1278.57	34.8438
36.8621	1722		3124.12	79.9253		1276.65	16.6677		1276.65	34.7203
36.8825	1614		3126.05	79.8985		1274.72	16.4672		1274.72	34.5684
36.9029	1516		3127.97	79.7887		1272.79	16.2682		1272.79	34.3447
36.9234	1433		3129.9	79.6819		1270.86	16.084		1270.86	34.0909
36.9438	1377		3131.83	79.6282		1268.93	15.8905		1268.93	33.8521
36.9642	1359		3133.76	79.571		1267	15.6803		1267	33.613
36.9846	1264		3135.69	79.4661		1265.07	15.4648		1265.07	33.3688
37.0051	1336		3137.61	79.3811		1263.15	15.2416		1263.15	33.1163
37.0255	1376		3139.54	79.4011		1261.22	15.021		1261.22	32.8424
37.0459	1291		3141.47	79.4497		1259.29	14.8103		1259.29	32.5649
37.0663	1269		3143.4	79.3966		1257.36	14.5845		1257.36	32.3025
37.0868	1344		3145.33	79.3036		1255.43	14.3446		1255.43	32.0508
37.1072	1346		3147.26	79.2417		1253.5	14.1201		1253.5	31.8179
37.1276	1343		3149.19	79.1183		1251.58	13.8988		1251.58	31.6064
37.148	1320		3151.11	78.9789		1249.65	13.6701		1249.65	31.4149
37.1685	1233		3153.04	78.9657		1247.72	13.4625		1247.72	31.2796
37.1889	1201		3154.97	78.9825		1245.79	13.2665		1245.79	31.2143
37.2093	1216		3156.9	78.8897		1243.86	13.0582		1243.86	31.1867
37.2298	1201		3158.83	78.7965		1241.93	12.8726		1241.93	31.2087
37.2502	1234		3160.76	78.7518		1240	12.7161		1240	31.3016
37.2706	1121		3162.69	78.6117		1238.08	12.5467		1238.08	31.4262
37.291	1198		3164.61	78.4465		1236.15	12.3866		1236.15	31.5751
37.3115	1220		3166.54	78.4669		1234.22	12.2615		1234.22	31.7796
37.3319	1218		3168.47	78.5517		1232.29	12.1299		1232.29	32.0039
37.3523	1221		3170.4	78.4785		1230.36	12.0026		1230.36	32.2169
37.3727	1178		3172.33	78.3473		1228.43	11.9163		1228.43	32.4368
37.3932	1234		3174.26	78.2849		1226.51	11.8437		1226.51	32.6612
37.4136	1227		3176.18	78.2044		1224.58	11.7645		1224.58	32.8618
37.434	1289		3178.11	78.1107		1222.65	11.6986		1222.65	33.0252
37.4544	1330		3180.04	78.0878		1220.72	11.6464		1220.72	33.1521
37.4749	1357		3181.97	78.042		1218.79	11.6043		1218.79	33.2574
37.4953	1295		3183.9	77.9436		1216.86	11.5786		1216.86	33.3608
37.5157	1433		3185.83	77.9103		1214.93	11.5582		1214.93	33.4601
37.5361	1469		3187.76	77.9134		1213.01	11.5444		1213.01	33.5489
37.5566	1598		3189.68	77.8586		1211.08	11.5481		1211.08	33.631
37.577	1752		3191.61	77.7724		1209.15	11.5496		1209.15	33.7009
37.5974	1825		3193.54	77.6841		1207.22	11.5472		1207.22	33.7634
37.6178	2002		3195.47	77.599		1205.29	11.5643		1205.29	33.8412
37.6383	2094		3197.4	77.5702		1203.36	11.5817		1203.36	33.9223
37.6587	2251		3199.33	77.5671		1201.43	11.5871		1201.43	33.9798
37.6791	2463		3201.26	77.4867		1199.51	11.6162		1199.51	34.0297
37.6996	2665		3203.18	77.3555		1197.58	11.6511		1197.58	34.0709
37.72	2813		3205.11	77.2603		1195.65	11.6624		1195.65	34.0737
37.7404	2936		3207.04	77.1881		1193.72	11.6799		1193.72	34.0622
37.7608	2924		3208.97	77.1047		1191.79	11.7123		1191.79	34.0755
37.7813	2849		3210.9	77.0186		1189.86	11.7367		1189.86	34.0923
37.8017	2769		3212.83	76.9382		1187.94	11.7579		1187.94	34.0769
37.8221	2589		3214.75	76.8765		1186.01	11.7675		1186.01	34.0231
37.8425	2409		3216.68	76.8199		1184.08	11.7358		1184.08	33.9378
37.863	2256		3218.61	76.7436		1182.15	11.6758		1182.15	33.8409
37.8834	2102		3220.54	76.7067		1180.22	11.6104		1180.22	33.7428
37.9038	1867		3222.47	76.7389		1178.29	11.5328		1178.29	33.6147
37.9242	1713		3224.4	76.7739		1176.36	11.4447		1176.36	33.4446
37.9447	1554		3226.32	76.7782		1174.44	11.3392		1174.44	33.2603
37.9651	1453		3228.25	76.758		1172.51	11.1913		1172.51	33.0573
37.9855	1322		3230.18	76.7137		1170.58	11.0181		1170.58	32.8077
38.0059	1305		3232.11	76.6983		1168.65	10.8404		1168.65	32.5186
38.0264	1320		3234.04	76.6937		1166.72	10.6246		1166.72	32.1866
38.0468	1186		3235.97	76.5541		1164.79	10.3705		1164.79	31.7893
38.0672	1203		3237.9	76.3411		1162.87	10.1153		1162.87	31.3562
38.0876	1164		3239.82	76.3054		1160.94	9.83603		1160.94	30.8896
38.1081	1134		3241.75	76.3716		1159.01	9.52376		1159.01	30.337
38.1285	1143		3243.68	76.269		1157.08	9.20888		1157.08	29.6968
38.1489	1066		3245.61	76.0744		1155.15	8.87904		1155.15	28.995
38.1694	1222		3247.54	76.0078		1153.22	8.524		1153.22	28.2088
38.1898	1170		3249.47	76.0275		1151.29	8.17052		1151.29	27.3258
38.2102	1211		3251.39	76.0347		1149.37	7.80238		1149.37	26.3632
38.2306	1144		3253.32	76.0365		1147.44	7.40738		1147.44	25.3097
38.2511	1154		3255.25	76.0318		1145.51	7.04069		1145.51	24.155
38.2715	1131		3257.18	76.0159		1143.58	6.71024		1143.58	22.914
38.2919	1226		3259.11	75.9459		1141.65	6.37869		1141.65	21.6111
38.3123	1256		3261.04	75.8028		1139.72	6.09337		1139.72	20.3103
38.3328	1254		3262.97	75.721		1137.8	5.90722		1137.8	19.0622
38.3532	1235		3264.89	75.7497		1135.87	5.79598		1135.87	17.8618
38.3736	1298		3266.82	75.7594		1133.94	5.76007		1133.94	16.7756
38.394	1319		3268.75	75.784		1132.01	5.79995		1132.01	15.9028
38.4145	1283		3270.68	75.9071		1130.08	5.85264		1130.08	15.2354
38.4349	1408		3272.61	75.9395		1128.15	5.90705		1128.15	14.8056
38.4553	1310		3274.54	75.8051		1126.22	5.98429		1126.22	14.6848
38.4757	1373		3276.47	75.7361		1124.3	6.06559		1124.3	14.8274
38.4962	1448		3278.39	75.7367		1122.37	6.18464		1122.37	15.2003
38.5166	1442		3280.32	75.6334		1120.44	6.38571		1120.44	15.8179
38.537	1449		3282.25	75.5339		1118.51	6.64063		1118.51	16.6058
38.5575	1512		3284.18	75.5276		1116.58	6.95301		1116.58	17.5054
38.5779	1487		3286.11	75.4993		1114.65	7.35139		1114.65	18.508
38.5983	1396		3288.04	75.5257		1112.73	7.78346		1112.73	19.5284
38.6187	1337		3289.96	75.6239		1110.8	8.21312		1110.8	20.503
38.6392	1279		3291.89	75.5544		1108.87	8.66334		1108.87	21.4446
38.6596	1216		3293.82	75.3395		1106.94	9.09904		1106.94	22.2931
38.68	1203		3295.75	75.1744		1105.01	9.48473		1105.01	22.98
38.7004	1187		3297.68	75.0487		1103.08	9.85403		1103.08	23.5496
38.7209	1154		3299.61	74.9869		1101.15	10.1823		1101.15	24.0302
38.7413	1124		3301.53	75.0333		1099.23	10.4008		1099.23	24.3987
38.7617	1155		3303.46	74.9965		1097.3	10.5198		1097.3	24.6819
38.7821	1059		3305.39	74.8394		1095.37	10.538		1095.37	24.8805
38.8026	1004		3307.32	74.816		1093.44	10.3844		1093.44	24.9485
38.823	1109		3309.25	74.9272		1091.51	10.0849		1091.51	24.9396
38.8434	1017		3311.18	74.9807		1089.58	9.68747		1089.58	24.88
38.8638	1042		3313.11	74.9754		1087.66	9.19359		1087.66	24.7067
38.8843	1034		3315.03	74.8844		1085.73	8.6504		1085.73	24.416
38.9047	1020		3316.96	74.6874		1083.8	8.13557		1083.8	24.0345
38.9251	1001		3318.89	74.6198		1081.87	7.67105		1081.87	23.5191
38.9455	1061		3320.82	74.6922		1079.94	7.28388		1079.94	22.858
38.966	1010		3322.75	74.6327		1078.01	7.01116		1078.01	22.0856
38.9864	1002		3324.68	74.6222		1076.08	6.8246		1076.08	21.1891
39.0068	1033		3326.61	74.8068		1074.16	6.6945		1074.16	20.2053
39.0273	1071		3328.53	74.7734		1072.23	6.62134		1072.23	19.2422
39.0477	1073		3330.46	74.4152		1070.3	6.56425		1070.3	18.308
39.0681	1050		3332.39	74.1457		1068.37	6.49075		1068.37	17.3748
39.0885	1102		3334.32	74.0768		1066.44	6.42331		1066.44	16.5016
39.109	1072		3336.25	74.0355		1064.51	6.36726		1064.51	15.7204
39.1294	1026		3338.18	73.9943		1062.59	6.32486		1062.59	15.0672
39.1498	1101		3340.1	73.951		1060.66	6.32343		1060.66	14.6633
39.1702	1019		3342.03	73.9534		1058.73	6.35501		1058.73	14.5342
39.1907	1038		3343.96	74.0978		1056.8	6.4411		1056.8	14.6271
39.2111	1022		3345.89	74.1412		1054.87	6.657		1054.87	14.9916
39.2315	1010		3347.82	73.871		1052.94	6.97854		1052.94	15.5945
39.2519	997		3349.75	73.7104		1051.01	7.32104		1051.01	16.3453
39.2724	1022		3351.68	73.9375		1049.09	7.67249		1049.09	17.2587
39.2928	1038		3353.6	74.0641		1047.16	8.02199		1047.16	18.2748
39.3132	1012		3355.53	73.861		1045.23	8.32923		1045.23	19.2563
39.3336	1025		3357.46	73.7362		1043.3	8.6016		1043.3	20.2088
39.3541	1004		3359.39	73.7175		1041.37	8.84656		1041.37	21.169
39.3745	1004		3361.32	73.5614		1039.44	9.05787		1039.44	22.0835
39.3949	1031		3363.25	73.4862		1037.52	9.29649		1037.52	22.9258
39.4153	1002		3365.18	73.5908		1035.59	9.61523		1035.59	23.6795
39.4358	955		3367.1	73.5845		1033.66	9.95046		1033.66	24.2806
39.4562	943		3369.03	73.4433		1031.73	10.222		1031.73	24.7241
39.4766	979		3370.96	73.3884		1029.8	10.4244		1029.8	25.0471
39.4971	1016		3372.89	73.3507		1027.87	10.5758		1027.87	25.2173
39.5175	1002		3374.82	73.1957		1025.94	10.702		1025.94	25.2047
39.5379	1033		3376.74	73.1131		1024.02	10.8541		1024.02	25.0064
39.5583	1003		3378.67	73.2605		1022.09	11.0636		1022.09	24.5621
39.5787	1019		3380.6	73.4223		1020.16	11.3129		1020.16	23.8646
39.5992	1068		3382.53	73.3418		1018.23	11.5508		1018.23	22.9772
39.6196	1054		3384.46	73.0791		1016.3	11.7163		1016.3	21.9098
39.64	1013		3386.39	72.8717		1014.37	11.7766		1014.37	20.7039
39.6605	1035		3388.32	72.8435		1012.45	11.7078		1012.45	19.5347
39.6809	1078		3390.24	72.9319		1010.52	11.4753		1010.52	18.546
39.7013	1090		3392.17	72.9739		1008.59	11.1046		1008.59	17.8102
39.7217	1083		3394.1	72.8819		1006.66	10.716		1006.66	17.4159
39.7422	1100		3396.03	72.7583		1004.73	10.4235		1004.73	17.3378
39.7626	1104		3397.96	72.7263		1002.8	10.2502		1002.8	17.4336
39.783	1097		3399.89	72.7911		1000.87	10.1491		1000.87	17.6145
39.8034	1107		3401.82	72.8645		998.946	10.0395		998.946	17.8122
39.8239	1164		3403.74	72.8652		997.017	9.85572		997.017	17.9903
39.8443	1155		3405.67	72.7896		995.089	9.58895		995.089	18.2573
39.8647	1138		3407.6	72.7379		993.161	9.26755		993.161	18.7111
39.8852	1139		3409.53	72.7736		991.232	8.93149		991.232	19.3456
39.9056	1221		3411.46	72.799		989.304	8.64048		989.304	20.2245
39.926	1129		3413.39	72.7281		987.375	8.47268		987.375	21.3778
39.9464	1113		3415.32	72.6745		985.447	8.49902		985.447	22.6083
39.9669	1216		3417.24	72.7416		983.518	8.7712		983.518	23.7814
39.9873	1199		3419.17	72.8045		981.59	9.2535		981.59	24.8826
40.0077	1215		3421.1	72.746		979.661	9.87023		979.661	25.903
40.0281	1259		3423.03	72.6488		977.733	10.5898		977.733	26.8485
40.0485	1263		3424.96	72.6		975.804	11.3721		975.804	27.717
40.069	1212		3426.89	72.5004		973.876	12.1621		973.876	28.4709
40.0894	1332		3428.81	72.3093		971.947	12.9575		971.947	29.1207
40.1098	1406		3430.74	72.2654		970.019	13.7623		970.019	29.7008
40.1303	1309		3432.67	72.4702		968.09	14.554		968.09	30.1943
40.1507	1434		3434.6	72.6557		966.162	15.3386		966.162	30.6199
40.1711	1494		3436.53	72.6444		964.234	16.125		964.234	31.0397
40.1915	1383		3438.46	72.5887		962.305	16.9029		962.305	31.4342
40.212	1470		3440.39	72.5825		960.377	17.6899		960.377	31.7702
40.2324	1578		3442.31	72.5549		958.448	18.496		958.448	32.0927
40.2528	1703		3444.24	72.5629		956.52	19.2963		956.52	32.4046
40.2732	1777		3446.17	72.6484		954.591	20.0911		954.591	32.6624
40.2937	1910		3448.1	72.6771		952.663	20.8717		952.663	32.9067
40.3141	1962		3450.03	72.6938		950.734	21.595		950.734	33.159
40.3345	2154		3451.96	72.8447		948.806	22.2747		948.806	33.3712
40.355	2401		3453.88	72.9032		946.877	22.9393		946.877	33.5723
40.3754	2703		3455.81	72.6811		944.949	23.5652		944.949	33.7972
40.3958	2955		3457.74	72.5246		943.02	24.1313		943.02	33.9913
40.4162	3229		3459.67	72.6205		941.092	24.6327		941.092	34.1485
40.4367	3440		3461.6	72.6296		939.163	25.0688		939.163	34.3262
40.4571	3766		3463.53	72.5094		937.235	25.4727		937.235	34.5027
40.4775	3892		3465.45	72.6017		935.306	25.8512		935.306	34.639
40.4979	3742		3467.38	72.79		933.378	26.1463		933.378	34.7735
40.5183	3545		3469.31	72.7933		931.45	26.3407		931.45	34.9148
40.5388	3455		3471.24	72.7189		929.521	26.4707		929.521	35.0124
40.5592	3262		3473.17	72.7739		927.593	26.5391		927.593	35.0727
40.5796	3106		3475.1	72.944		925.664	26.5347		925.664	35.1474
40.6001	2753		3477.03	73.095		923.736	26.457		923.736	35.2348
40.6205	2575		3478.95	73.1213		921.807	26.2939		921.807	35.2852
40.6409	2401		3480.88	73.0498		919.879	26.0718		919.879	35.2596
40.6613	2155		3482.81	73.0185		917.95	25.8386		917.95	35.1706
40.6818	1961		3484.74	73.1007		916.022	25.5665		916.022	35.0314
40.7022	1845		3486.67	73.2349		914.093	25.2387		914.093	34.7505
40.7226	1734		3488.6	73.296		912.165	24.9038		912.165	34.1909
40.743	1653		3490.53	73.2379		910.236	24.5604		910.236	33.2561
40.7635	1617		3492.45	73.2174		908.308	24.1674		908.308	31.8513
40.7839	1619		3494.38	73.3213		906.379	23.7467		906.379	30.0344
40.8043	1660		3496.31	73.3192		904.451	23.3233		904.451	28.291
40.8248	1603		3498.24	73.1629		902.523	22.8634		902.523	27.2517
40.8452	1606		3500.17	73.1961		900.594	22.3475		900.594	27.0966
40.8656	1600		3502.1	73.3884		898.666	21.7844		898.666	27.507
40.886	1647		3504.02	73.489		896.737	21.1623		896.737	27.9771
40.9064	1559		3505.95	73.6102		894.809	20.4819		894.809	28.1421
40.9269	1620		3507.88	73.7622		892.88	19.7652		892.88	27.9844
40.9473	1571		3509.81	73.6795		890.952	18.9933		890.952	27.6684
40.9677	1656		3511.74	73.5398		889.023	18.1504		889.023	27.3035
40.9882	1597		3513.67	73.6589		887.095	17.2992		887.095	27.0799
41.0086	1514		3515.59	73.7636		885.166	16.4935		885.166	27.2885
41.029	1568		3517.52	73.6486		883.238	15.7259		883.238	27.9624
41.0494	1610		3519.45	73.6786		881.309	15.0586		881.309	28.8769
41.0699	1508		3521.38	73.9374		879.381	14.572		879.381	29.8378
41.0903	1440		3523.31	74.0531		877.452	14.2588		877.452	30.7041
41.1107	1461		3525.24	74.0709		875.524	14.1239		875.524	31.3842
41.1311	1390		3527.17	74.2818		873.596	14.1943		873.596	31.9201
41.1516	1388		3529.09	74.4934		871.667	14.4135		871.667	32.3588
41.172	1414		3531.02	74.4842		869.739	14.7209		869.739	32.6752
41.1924	1346		3532.95	74.5019		867.81	15.103		867.81	32.9009
41.2128	1352		3534.88	74.693		865.882	15.5261		865.882	33.1055
41.2333	1398		3536.81	74.7499		863.953	15.9709		863.953	33.2759
41.2537	1392		3538.74	74.6608		862.025	16.4299		862.025	33.3914
41.2741	1455		3540.66	74.8072		860.096	16.8436		860.096	33.49
41.2946	1471		3542.59	75.2116		858.168	17.1911		858.168	33.5812
41.315	1496		3544.52	75.498		856.239	17.5303		856.239	33.6513
41.3354	1571		3546.45	75.5959		854.311	17.8556		854.311	33.729
41.3558	1550		3548.38	75.7382		852.382	18.103		852.382	33.8201
41.3762	1705		3550.31	75.8907		850.454	18.2805		850.454	33.8795
41.3967	1698		3552.24	75.9846		848.525	18.4225		848.525	33.9024
41.4171	1951		3554.16	76.1856		846.597	18.514		846.597	33.93
41.4375	2109		3556.09	76.4138		844.669	18.5563		844.669	33.9706
41.4579	2124		3558.02	76.4375		842.74	18.5636		842.74	34.0093
41.4784	2271		3559.95	76.4751		840.812	18.5317		840.812	34.0447
41.4988	2418		3561.88	76.7772		838.883	18.4648		838.883	34.0829
41.5192	2561		3563.81	77.1228		836.955	18.363		836.955	34.1208
41.5397	2637		3565.74	77.3771		835.026	18.221		835.026	34.1516
41.5601	2530		3567.66	77.63		833.098	18.0718		833.098	34.1756
41.5805	2591		3569.59	77.7221		831.169	17.9364		831.169	34.1891
41.6009	2497		3571.52	77.6985		829.241	17.7686		829.241	34.1921
41.6214	2408		3573.45	77.8983		827.312	17.5548		827.312	34.2162
41.6418	2258		3575.38	78.2217		825.384	17.3556		825.384	34.2688
41.6622	2195		3577.31	78.4023		823.455	17.1707		823.455	34.2963
41.6826	2115		3579.23	78.5884		821.527	16.948		821.527	34.3018
41.7031	1954		3581.16	78.9134		819.598	16.7252		819.598	34.3476
41.7235	1827		3583.09	79.1829		817.67	16.5572		817.67	34.4009
41.7439	1673		3585.02	79.2735		815.742	16.4157		815.742	34.4088
41.7644	1549		3586.95	79.3123		813.813	16.271		813.813	34.4363
41.7848	1436		3588.88	79.4988		811.885	16.1413		811.885	34.5211
41.8052	1540		3590.8	79.8268		809.956	16.0301		809.956	34.5858
41.8256	1354		3592.73	80.0912		808.028	15.9255		808.028	34.6248
41.846	1387		3594.66	80.2808		806.099	15.8364		806.099	34.6655
41.8665	1341		3596.59	80.6248		804.171	15.7762		804.171	34.6654
41.8869	1286		3598.52	81.1109		802.242	15.7432		802.242	34.634
41.9073	1278		3600.45	81.4845		800.314	15.7198		800.314	34.6414
41.9278	1197		3602.38	81.5774		798.385	15.6922		798.385	34.6671
41.9482	1212		3604.3	81.3487		796.457	15.6598		796.457	34.6571
41.9686	1112		3606.23	81.2076		794.528	15.6273		794.528	34.6424
41.989	1124		3608.16	81.7331		792.6	15.6105		792.6	34.6625
42.0095	1178		3610.09	82.5476		790.671	15.6304		790.671	34.7013
42.0299	1143		3612.02	82.8824		788.743	15.6834		788.743	34.7315
42.0503	1139		3613.95	83.0287		786.815	15.7586		786.815	34.7503
42.0707	1150		3615.88	83.4592		784.886	15.8581		784.886	34.7946
42.0912	1184		3617.8	83.8896		782.958	15.9643		782.958	34.8746
42.1116	1173		3619.73	84.1851		781.029	16.0629		781.029	34.9041
42.132	1186		3621.66	84.4882		779.101	16.1778		779.101	34.8505
42.1524	1231		3623.59	84.5162		777.172	16.305		777.172	34.8328
42.1729	1217		3625.52	84.3867		775.244	16.4301		775.244	34.8859
42.1933	1190		3627.45	84.9217		773.315	16.6078		773.315	34.9057
42.2137	1274		3629.38	86.1151		771.387	16.8337		771.387	34.9068
42.2341	1199		3631.3	86.7385		769.458	17.0192		769.458	34.9325
42.2546	1217		3633.23	86.7459		767.53	17.1747		767.53	34.9227
42.275	1215		3635.16	87.0976		765.601	17.3785		765.601	34.8804
42.2954	1151		3637.09	87.7718		763.673	17.6118		763.673	34.8899
42.3158	1318		3639.02	88.0102		761.744	17.8329		761.744	34.9297
42.3363	1245		3640.95	88.0594		759.816	18.0572		759.816	34.9365
42.3567	1257		3642.87	88.611		757.888	18.2667		757.888	34.9328
42.3771	1170		3644.8	89.019		755.959	18.4382		755.959	34.9362
42.3976	1234		3646.73	88.7249		754.031	18.6188		754.031	34.9386
42.418	1219		3648.66	88.8087		752.102	18.8326		752.102	34.9722
42.4384	1220		3650.59	89.8735		750.174	19.0335		750.174	35.0324
42.4588	1194		3652.52	90.4951		748.245	19.1983		748.245	35.0681
42.4793	1162		3654.45	90.4644		746.317	19.3414		746.317	35.0921
42.4997	1186		3656.37	91.0054		744.388	19.4667		744.388	35.126
42.5201	1206		3658.3	91.806		742.46	19.5665		742.46	35.1249
42.5405	1240		3660.23	91.9063		740.531	19.6442		740.531	35.0973
42.561	1182		3662.16	91.9977		738.603	19.7437		738.603	35.1099
42.5814	1262		3664.09	92.3591		736.674	19.891		736.674	35.1527
42.6018	1231		3666.01	92.2547		734.746	20.0261		734.746	35.191
42.6222	1244		3667.94	92.2535		732.817	20.1057		732.817	35.217
42.6427	1283		3669.87	93.0396		730.889	20.1948		730.889	35.2253
42.6631	1248		3671.8	93.3261		728.961	20.34		728.961	35.2356
42.6835	1323		3673.73	92.9728		727.032	20.4953		727.032	35.2693
42.7039	1370		3675.66	93.69		725.104	20.6256		725.104	35.2931
42.7244	1379		3677.59	94.8374		723.175	20.7418		723.175	35.2896
42.7448	1463		3679.51	94.8252		721.247	20.8629		721.247	35.2897
42.7652	1395		3681.44	94.7163		719.318	21.01		719.318	35.277
42.7856	1464		3683.37	95.1214		717.39	21.1651		717.39	35.2258
42.8061	1449		3685.3	95.2636		715.461	21.2883		715.461	35.1956
42.8265	1515		3687.23	95.2409		713.533	21.3973		713.533	35.2197
42.8469	1541		3689.16	95.7545		711.604	21.5051		711.604	35.2355
42.8674	1640		3691.09	96.3594		709.676	21.5832		709.676	35.2061
42.8878	1734		3693.01	96.4406		707.747	21.6749		707.747	35.1599
42.9082	1764		3694.94	96.321		705.819	21.8129		705.819	35.1282
42.9286	1827		3696.87	96.3397		703.89	21.8834		703.89	35.1487
42.9491	1990		3698.8	96.4255		701.962	21.8807		701.962	35.1939
42.9695	2106		3700.73	96.5288		700.034	21.9297		700.034	35.1732
42.9899	2210		3702.66	96.849		698.105	22.0001		698.105	35.103
43.0103	2412		3704.59	97.3165		696.177	21.9736		696.177	35.0795
43.0308	2480		3706.51	97.3887		694.248	21.8781		694.248	35.0691
43.0512	2578		3708.44	97.0561		692.32	21.7914		692.32	34.9996
43.0716	2562		3710.37	97.2508		690.391	21.7218		690.391	34.9376
43.092	2554		3712.3	98.28		688.463	21.6634		688.463	34.9377
43.1125	2586		3714.23	99.0409		686.534	21.5779		686.534	34.9417
43.1329	2569		3716.16	99.137		684.606	21.4007		684.606	34.9308
43.1533	2507		3718.08	98.9416		682.677	21.1686		682.677	34.9234
43.1737	2332		3720.01	98.6916		680.749	20.9807		680.749	34.8757
43.1942	2221		3721.94	98.5984		678.82	20.833		678.82	34.8178
43.2146	2117		3723.87	98.7049		676.892	20.6436		676.892	34.8354
43.235	1966		3725.8	98.6526		674.963	20.4369		674.963	34.8527
43.2555	1810		3727.73	98.5036		673.035	20.3028		673.035	34.7737
43.2759	1810		3729.66	98.4968		671.107	20.2114		671.107	34.7423
43.2963	1720		3731.58	98.5119		669.178	20.1511		669.178	34.8843
43.3167	1628		3733.51	98.6269		667.25	20.189		667.25	34.9137
43.3372	1619		3735.44	99.0798		665.321	20.203		665.321	34.7381
43.3576	1483		3737.37	99.4465		663.393	20.1641		663.393	34.681
43.378	1452		3739.3	99.1698		661.464	20.1686		661.464	34.7228
43.3984	1360		3741.23	98.6167		659.536	20.2406		659.536	34.6892
43.4189	1388		3743.15	98.4866		657.607	20.3261		657.607	34.5796
43.4393	1397		3745.08	98.9643		655.679	20.4413		655.679	34.5301
43.4597	1304		3747.01	98.8999		653.75	20.5993		653.75	34.5312
43.4801	1314		3748.94	98.1342		651.822	20.7721		651.822	34.5059
43.5006	1360		3750.87	98.3747		649.893	21.0179		649.893	34.4641
43.521	1386		3752.8	99.9269		647.965	21.3784		647.965	34.4138
43.5414	1321		3754.72	100.494		646.036	21.7852		646.036	34.3355
43.5618	1351		3756.65	99.9554		644.108	22.2404		644.108	34.2621
43.5823	1315		3758.58	99.8063		642.18	22.7636		642.18	34.2093
43.6027	1324		3760.51	99.8799		640.251	23.2481		640.251	34.1259
43.6231	1329		3762.44	99.6428		638.323	23.6497		638.323	34.0208
43.6435	1356		3764.37	99.9203		636.394	24.0109		636.394	33.9778
43.664	1408		3766.3	100.628		634.466	24.3469		634.466	33.9863
43.6844	1353		3768.22	100.777		632.537	24.6955		632.537	33.9595
43.7048	1525		3770.15	100.737		630.609	25.02		630.609	33.9061
43.7253	1469		3772.08	100.802		628.68	25.2544		628.68	33.8357
43.7457	1508		3774.01	100.356		626.752	25.4486		626.752	33.7035
43.7661	1465		3775.94	99.9828		624.823	25.6083		624.823	33.5334
43.7865	1468		3777.87	100.315		622.895	25.6864		622.895	33.4145
43.807	1543		3779.8	100.444		620.966	25.7317		620.966	33.3541
43.8274	1477		3781.72	100.223		619.038	25.6916		619.038	33.3049
43.8478	1369		3783.65	100.474		617.109	25.4387		617.109	33.2631
43.8682	1317		3785.58	100.726		615.181	25.1017		615.181	33.2198
43.8887	1322		3787.51	100.813		613.253	24.819		613.253	33.1521
43.9091	1344		3789.44	101.045		611.324	24.4956		611.324	33.0868
43.9295	1306		3791.37	100.919		609.396	24.0981		609.396	33.0476
43.9499	1281		3793.29	100.63		607.467	23.6411		607.467	32.981
43.9704	1247		3795.22	100.766		605.539	23.0279		605.539	32.8345
43.9908	1234		3797.15	100.367		603.61	22.3501		603.61	32.6618
44.0112	1219		3799.08	99.3227		601.682	21.7907		601.682	32.5726
44.0316	1206		3801.01	99.3978		599.753	21.2406		599.753	32.5891
44.0521	1123		3802.94	100.26		597.825	20.5999		597.825	32.5899
44.0725	1133		3804.86	100.022		595.896	19.9443		595.896	32.4958
44.0929	1189		3806.79	99.7261		593.968	19.2013		593.968	32.3631
44.1133	1105		3808.72	100.428		592.039	18.2423		592.039	32.2465
44.1338	1151		3810.65	100.426		590.111	17.1074		590.111	32.1311
44.1542	1178		3812.58	99.5277		588.182	15.9673		588.182	32.0088
44.1746	1156		3814.51	99.3342		586.254	14.9773		586.254	31.886
44.1951	1212		3816.44	99.63		584.326	14.0591		584.326	31.7564
44.2155	1162		3818.36	99.3464		582.397	13.0547		582.397	31.6205
44.2359	1154		3820.29	99.3738		580.469	12.1134		580.469	31.4522
44.2563	1157		3822.22	100.054		578.54	11.4959		578.54	31.197
44.2768	1149		3824.15	100.395		576.612	11.2621		576.612	30.868
44.2972	1131		3826.08	100.067		574.683	11.46		574.683	30.5247
44.3176	1209		3828.01	99.6529		572.755	12.1083		572.755	30.1652
44.338	1181		3829.93	99.7322		570.826	12.9685		570.826	29.7869
44.3585	1170		3831.86	99.9884		568.898	13.7033		568.898	29.4455
44.3789	1285		3833.79	99.6346		566.969	14.2077		566.969	29.1332
44.3993	1216		3835.72	99.1119		565.041	14.5737		565.041	28.798
44.4197	1218		3837.65	99.4447		563.112	14.7968		563.112	28.4615
44.4402	1250		3839.58	100.183		561.184	14.8901		561.184	28.1354
44.4606	1238		3841.51	100.445		559.255	14.9851		559.255	27.8504
44.481	1273		3843.43	100.596		557.327	15.0886		557.327	27.6673
44.5014	1232		3845.36	100.751		555.398	15.0591		555.398	27.4957
44.5219	1274		3847.29	100.288		553.47	14.8693		553.47	27.2603
44.5423	1356		3849.22	99.1738		551.542	14.5808		551.542	27.1136
44.5627	1330		3851.15	97.94		549.613	14.1672		549.613	27.1301
44.5832	1392		3853.08	97.9868		547.685	13.5877		547.685	27.2281
44.6036	1324		3855.01	99.9362		545.756	12.8984		545.756	27.4692
44.624	1347		3856.93	101.002		543.828	12.1922		543.828	27.8499
44.6444	1433		3858.86	100.195		541.899	11.5379		541.899	28.128
44.6649	1407		3860.79	99.5454		539.971	11.0099		539.971	28.1978
44.6853	1466		3862.72	99.8661		538.042	10.5698		538.042	28.0853
44.7057	1417		3864.65	99.8596		536.114	9.99544		536.114	27.7642
44.7261	1443		3866.58	99.3805		534.185	9.21798		534.185	27.4765
44.7466	1485		3868.5	99.3096		532.257	8.48352		532.257	27.6113
44.767	1520		3870.43	99.5985		530.328	7.95868		530.328	28.0078
44.7874	1499		3872.36	99.9703		528.4	7.62789		528.4	28.3007
44.8078	1616		3874.29	100.165		526.471	7.54122		526.471	28.6231
44.8283	1603		3876.22	99.8818		524.543	7.70587		524.543	29.0656
44.8487	1741		3878.15	99.7774		522.615	8.0318		522.615	29.4118
44.8691	1714		3880.07	100.061		520.686	8.46648		520.686	29.5418
44.8895	1857		3882	99.5555		518.758	8.94178		518.758	29.5162
44.91	1941		3883.93	98.817		516.829	9.42584		516.829	29.4959
44.9304	1962		3885.86	99.376		514.901	9.97382		514.901	29.627
44.9508	2013		3887.79	99.7413		512.972	10.5437		512.972	29.7933
44.9712	2148		3889.72	98.9757		511.044	11.0333		511.044	29.8048
44.9917	2164		3891.65	99.3043		509.115	11.4645		509.115	29.7681
45.0121	2094		3893.57	100.274		507.187	11.8723		507.187	29.8022
45.0325	2132		3895.5	99.8004		505.258	12.202		505.258	29.7477
45.053	2119		3897.43	99.3818		503.33	12.455		503.33	29.5681
45.0734	2075		3899.36	100.397		501.401	12.7115		501.401	29.4677
45.0938	2168		3901.29	100.866		499.473	12.9839		499.473	29.4783
45.1142	2112		3903.22	100.127		497.544	13.2313		497.544	29.4916
45.1347	2047		3905.14	99.964		495.616	13.4614		495.616	29.5075
45.1551	2080		3907.07	100.201		493.688	13.7205		493.688	29.4647
45.1755	2021		3909	99.8856		491.759	13.9907		491.759	29.2771
45.1959	2055		3910.93	99.8078		489.831	14.1962		489.831	29.097
45.2164	2010		3912.86	100.217		487.902	14.3452		487.902	29.0566
45.2368	2059		3914.79	100.083		485.974	14.5349		485.974	29.0722
45.2572	2020		3916.72	99.5973		484.045	14.7694		484.045	29.0587
45.2776	2162		3918.64	99.8692		482.117	14.9382		482.117	29.0257
45.2981	2261		3920.57	100.644		480.188	15.0196		480.188	28.9611
45.3185	2227		3922.5	100.884		478.26	15.0926		478.26	28.8386
45.3389	2155		3924.43	100.493		476.331	15.1746		476.331	28.6766
45.3593	2183		3926.36	100.09		474.403	15.2423		474.403	28.5007
45.3798	2167		3928.29	99.7138		472.474	15.3134		472.474	28.3358
45.4002	2091		3930.22	99.1857		470.546	15.3838		470.546	28.2286
45.4206	2068		3932.14	99.0441		468.617	15.4314		468.617	28.2018
45.441	2022		3934.07	99.6189		466.689	15.487		466.689	28.2088
45.4615	1886		3936	100.19		464.761	15.5681		464.761	28.1788
45.4819	1869		3937.93	100.237		462.832	15.6267		462.832	28.0879
45.5023	1793		3939.86	100.151		460.904	15.6521		460.904	27.9446
45.5228	1780		3941.79	100.105		458.975	15.6905		458.975	27.7719
45.5432	1603		3943.72	99.8411		457.047	15.7217		457.047	27.6495
45.5636	1612		3945.64	99.4952		455.118	15.6932		455.118	27.5508
45.584	1553		3947.57	99.3899		453.19	15.6034		453.19	27.3
45.6044	1549		3949.5	99.5142		451.261	15.5041		451.261	26.8858
45.6249	1624		3951.43	99.5366		449.333	15.4936		449.333	26.5099
45.6453	1553		3953.36	99.1882		447.404	15.5584		447.404	26.2115
45.6657	1508		3955.28	98.8565		445.476	15.5024		445.476	25.8525
45.6862	1525		3957.21	99.1299		443.547	15.2784		443.547	25.4666
45.7066	1534		3959.14	99.6643		441.619	15.1527		441.619	25.1875
45.727	1396		3961.07	99.8014		439.69	15.2419		439.69	25.0067
45.7474	1476		3963	99.5566		437.762	15.2679		437.762	24.8516
45.7679	1409		3964.93	99.0382		435.834	15.0518		435.834	24.6865
45.7883	1359		3966.86	98.5279		433.905	14.7936		433.905	24.5627
45.8087	1336		3968.78	98.5166		431.977	14.6274		431.977	24.5775
45.8291	1333		3970.71	98.8758		430.048	14.4192		430.048	24.65
45.8496	1331		3972.64	99.2227		428.12	14.1251		428.12	24.6822
45.87	1271		3974.57	99.5478		426.191	13.8482		426.191	24.811
45.8904	1308		3976.5	99.5806		424.263	13.5576		424.263	24.967
45.9109	1290		3978.43	99.2484		422.334	13.1701		422.334	24.8103
45.9313	1283		3980.36	99.3823		420.406	12.8105		420.406	24.4842
45.9517	1245		3982.28	99.9997		418.477	12.5826		418.477	24.2888
45.9721	1254		3984.21	100.001		416.549	12.3278		416.549	24.1568
45.9926	1299		3986.14	99.4828		414.62	11.9407		414.62	24.0831
46.013	1318		3988.07	99.2747		412.692	11.5598		412.692	24.1223
46.0334	1288		3990	99.1614		410.763	11.3001		410.763	23.9776
46.0538	1300		3991.93	99.0657		408.835	11.1382		408.835	23.6028
46.0742	1244		3993.86	99.1296		406.907	11.0246		406.907	23.4293
46.0947	1253		3995.78	98.5491		404.978	10.8809		404.978	23.4626
46.1151	1306		3997.71	97.8764		403.05	10.6146		403.05	23.3278
46.1355	1257		3999.64	98.3544		401.121	10.2982		401.121	23.0135
46.156	1331		4001.57	99.0603		399.193	10.1094		399.193	22.6654
46.1764	1339					397.264	10.0832		397.264	22.5066
46.1968	1381
46.2172	1401
46.2377	1569
46.2581	1608
46.2785	1718
46.2989	1812
46.3194	1900
46.3398	1981
46.3602	1994
46.3807	2210
46.4011	2192
46.4215	2130
46.4419	2059
46.4624	2052
46.4828	1906
46.5032	1886
46.5236	1910
46.5441	1801
46.5645	1731
46.5849	1625
46.6053	1561
46.6258	1566
46.6462	1615
46.6666	1552
46.687	1485
46.7075	1510
46.7279	1466
46.7483	1469
46.7687	1471
46.7892	1486
46.8096	1442
46.83	1525
46.8504	1533
46.8709	1480
46.8913	1492
46.9117	1536
46.9322	1543
46.9526	1562
46.973	1558
46.9934	1523
47.0138	1618
47.0343	1688
47.0547	1657
47.0751	1704
47.0956	1710
47.116	1727
47.1364	1846
47.1568	1915
47.1773	2022
47.1977	2237
47.2181	2367
47.2385	2472
47.259	2684
47.2794	2848
47.2998	3107
47.3203	3397
47.3407	3671
47.3611	3948
47.3815	4249
47.4019	4418
47.4224	4660
47.4428	4662
47.4632	4765
47.4836	4599
47.5041	4335
47.5245	4096
47.5449	4012
47.5654	3910
47.5858	3699
47.6062	3486
47.6266	3397
47.6471	3260
47.6675	3096
47.6879	2954
47.7083	2859
47.7288	2825
47.7492	2848
47.7696	2676
47.7901	2529
47.8105	2504
47.8309	2394
47.8513	2256
47.8717	2178
47.8922	2089
47.9126	1913
47.933	1751
47.9535	1724
47.9739	1749
47.9943	1634
48.0147	1537
48.0352	1541
48.0556	1512
48.076	1454
48.0964	1395
48.1169	1377
48.1373	1295
48.1577	1383
48.1781	1341
48.1986	1338
48.219	1271
48.2394	1260
48.2599	1298
48.2803	1206
48.3007	1339
48.3211	1344
48.3415	1365
48.362	1337
48.3824	1352
48.4028	1463
48.4233	1487
48.4437	1491
48.4641	1563
48.4845	1688
48.505	1772
48.5254	1818
48.5458	1866
48.5662	2070
48.5867	2210
48.6071	2183
48.6275	2484
48.6479	2612
48.6684	2780
48.6888	2832
48.7092	2640
48.7296	2794
48.7501	2585
48.7705	2587
48.7909	2423
48.8113	2365
[truncated: 1,037 more rows]

## Sheet: fig 4
fig 4a			fig 4a			fig 4a			fig 4b			fig 4b			fig 4b				fig 4c
5	165		5	204		5	1.5434		4001.57	37.7393		4001.57	71.1332		4001.57	50.3591
5.02001	187		5.02001	204		5.0203	1.35209		3999.64	38.1525		3999.64	70.9288		3999.64	50.7549
5.04002	199		5.04002	194		5.0406	1.42387		3997.71	38.8844		3997.71	71.0441		3997.71	51.126
5.06003	191		5.06003	163		5.06091	1.41144		3995.78	38.9661		3995.78	71.3908		3995.78	51.1301
5.08003	195		5.08003	157		5.08121	1.41002		3993.86	38.9332		3993.86	71.5856		3993.86	50.7037
5.10004	211		5.10004	181		5.10151	1.32099		3991.93	39.2557		3991.93	71.3572		3991.93	50.6394
5.12005	195		5.12005	164		5.12181	1.35583		3990	39.0865		3990	71.7675		3990	51.1035
5.14006	183		5.14006	174		5.14212	1.41363		3988.07	38.4764		3988.07	72.5977		3988.07	51.2197
5.16007	188		5.16007	174		5.16242	1.40939		3986.14	38.3947		3986.14	72.1978		3986.14	51.0576
5.18008	188		5.18008	160		5.18272	1.23384		3984.21	38.8		3984.21	71.2886		3984.21	51.4103
5.20009	172		5.20009	182		5.20302	1.35141		3982.28	39.0829		3982.28	71.4986		3982.28	51.9904
5.22009	199		5.22009	151		5.22333	1.37062		3980.36	39.29		3980.36	71.7232		3980.36	52.0055
5.2401	180		5.2401	139		5.24363	1.41239		3978.43	39.5068		3978.43	71.105		3978.43	51.6981
5.26011	166		5.26011	164		5.26393	1.29789		3976.5	39.2342		3976.5	71.1733		3976.5	51.9613
5.28012	164		5.28012	156		5.28423	1.38233		3974.57	38.529		3974.57	71.7353		3974.57	52.5979
5.30013	176		5.30013	149		5.30454	1.31786		3972.64	38.3841		3972.64	71.1644		3972.64	52.3883
5.32014	191		5.32014	121		5.32484	1.34813		3970.71	39.0769		3970.71	70.5718		3970.71	51.2998
5.34015	162		5.34015	152		5.34514	1.34152		3968.79	39.5482		3968.79	71.3157		3968.79	50.9585
5.36015	163		5.36015	142		5.36544	1.41981		3966.86	39.2683		3966.86	71.8663		3966.86	51.8397
5.38016	174		5.38016	129		5.38575	1.36747		3964.93	38.8747		3964.93	71.4947		3964.93	52.4084
5.40017	177		5.40017	129		5.40605	1.18959		3963	38.6134		3963	71.4771		3963	51.938
5.42018	167		5.42018	147		5.42635	1.28754		3961.07	38.2915		3961.07	71.76		3961.07	51.4845
5.44019	161		5.44019	132		5.44665	1.2779		3959.14	38.3714		3959.14	71.7605		3959.14	51.4232
5.4602	166		5.4602	148		5.46696	1.44643		3957.21	39.0116		3957.21	72.1172		3957.21	51.3068
5.48021	168		5.48021	123		5.48726	1.30937		3955.29	39.4242		3955.29	72.3296		3955.29	51.4249
5.50021	174		5.50021	149		5.50756	1.36024		3953.36	39.3247		3953.36	71.5991		3953.36	51.5026
5.52022	154		5.52022	118		5.52786	1.32254		3951.43	38.9305		3951.43	71.3149		3951.43	50.9508
5.54023	162		5.54023	132		5.54817	1.40577		3949.5	38.6098		3949.5	72.2128		3949.5	50.8247
5.56024	160		5.56024	137		5.56847	1.32		3947.57	38.8101		3947.57	72.6317		3947.57	51.7806
5.58025	161		5.58025	133		5.58877	1.33462		3945.64	39.1528		3945.64	71.8929		3945.64	52.14
5.60026	160		5.60026	128		5.60907	1.28038		3943.72	38.8615		3943.72	71.5413		3943.72	51.1512
5.62027	170		5.62027	149		5.62938	1.37198		3941.79	38.4439		3941.79	72.0895		3941.79	50.7275
5.64027	161		5.64027	119		5.64968	1.23653		3939.86	38.6424		3939.86	72.6003		3939.86	51.4857
5.66028	157		5.66028	114		5.66998	1.34965		3937.93	38.8747		3937.93	72.8994		3937.93	51.7459
5.68029	171		5.68029	124		5.69028	1.31178		3936	38.7558		3936	73.183		3936	51.2521
5.7003	166		5.7003	109		5.71058	1.31038		3934.07	38.8257		3934.07	72.746		3934.07	51.344
5.72031	148		5.72031	123		5.73089	1.19717		3932.14	39.1873		3932.14	71.6302		3932.14	51.9169
5.74032	148		5.74032	129		5.75119	1.37865		3930.22	39.5311		3930.22	71.3085		3930.22	51.9013
5.76033	134		5.76033	133		5.77149	1.22355		3928.29	39.5432		3928.29	72.1456		3928.29	51.6151
5.78034	149		5.78034	135		5.79179	1.23659		3926.36	38.8119		3926.36	72.8164		3926.36	51.8164
5.80034	171		5.80034	125		5.8121	1.30166		3924.43	37.9872		3924.43	72.7896		3924.43	51.9824
5.82035	144		5.82035	115		5.8324	1.27525		3922.5	38.5094		3922.5	72.5609		3922.5	51.6001
5.84036	157		5.84036	122		5.8527	1.23879		3920.57	39.4607		3920.57	72.2024		3920.57	51.539
5.86037	167		5.86037	123		5.873	1.31497		3918.64	39.123		3918.64	72.1333		3918.64	52.0845
5.88038	149		5.88038	124		5.89331	1.26205		3916.72	38.5229		3916.72	72.6226		3916.72	52.0726
5.90039	181		5.90039	130		5.91361	1.28632		3914.79	38.6334		3914.79	72.6731		3914.79	51.4791
5.9204	176		5.9204	132		5.93391	1.24276		3912.86	38.7649		3912.86	72.3066		3912.86	51.5732
5.9404	133		5.9404	120		5.95421	1.24362		3910.93	38.9285		3910.93	72.8907		3910.93	52.2712
5.96041	170		5.96041	103		5.97452	1.28234		3909	39.2277		3909	73.8781		3909	52.439
5.98042	149		5.98042	127		5.99482	1.30743		3907.07	38.8893		3907.07	73.5028		3907.07	52.3145
6.00043	158		6.00043	137		6.01512	1.29025		3905.15	38.1163		3905.15	72.2833		3905.15	52.3055
6.02044	116		6.02044	115		6.03542	1.24336		3903.22	37.7886		3903.22	71.7901		3903.22	51.635
6.04045	141		6.04045	122		6.05573	1.15084		3901.29	37.5776		3901.29	71.8474		3901.29	50.6305
6.06046	150		6.06046	121		6.07603	1.28953		3899.36	37.5571		3899.36	71.8691		3899.36	50.8135
6.08046	144		6.08046	125		6.09633	1.24618		3897.43	38.382		3897.43	71.9557		3897.43	51.9649
6.10047	173		6.10047	128		6.11663	1.33784		3895.5	39.043		3895.5	72.0655		3895.5	52.7565
6.12048	156		6.12048	136		6.13694	1.16869		3893.57	38.7813		3893.57	72.2365		3893.57	53.1889
6.14049	132		6.14049	130		6.15724	1.34373		3891.65	38.8204		3891.65	72.5119		3891.65	53.4711
6.1605	160		6.1605	131		6.17754	1.14969		3889.72	39.1652		3889.72	72.3408		3889.72	53.1906
6.18051	179		6.18051	128		6.19784	1.27781		3887.79	38.4954		3887.79	71.8459		3887.79	52.4233
6.20052	143		6.20052	106		6.21815	1.23973		3885.86	37.7598		3885.86	71.7256		3885.86	51.6827
6.22053	126		6.22053	109		6.23845	1.28236		3883.93	38.3461		3883.93	71.5059		3883.93	51.4009
6.24053	139		6.24053	95		6.25875	1.28088		3882	38.8294		3882	71.0485		3882	51.7962
6.26054	154		6.26054	122		6.27905	1.14715		3880.08	38.4205		3880.08	71.2521		3880.08	52.2952
6.28055	162		6.28055	137		6.29936	1.27225		3878.15	38.2041		3878.15	71.8493		3878.15	52.1338
6.30056	141		6.30056	124		6.31966	1.24837		3876.22	38.5293		3876.22	71.8466		3876.22	52.0287
6.32057	156		6.32057	125		6.33996	1.22387		3874.29	38.7572		3874.29	71.3821		3874.29	52.6621
6.34058	151		6.34058	113		6.36026	1.35395		3872.36	38.6275		3872.36	70.8796		3872.36	53.1809
6.36059	157		6.36059	96		6.38057	1.24247		3870.43	38.3911		3870.43	70.4298		3870.43	53.0258
6.38059	145		6.38059	115		6.40087	1.18476		3868.5	38.2597		3868.5	70.6135		3868.5	52.7939
6.4006	131		6.4006	111		6.42117	1.20565		3866.58	38.0982		3866.58	71.5128		3866.58	52.7086
6.42061	163		6.42061	114		6.44147	1.1219		3864.65	37.9267		3864.65	72.0417		3864.65	52.6353
6.44062	149		6.44062	99		6.46177	1.28065		3862.72	38.3287		3862.72	71.5988		3862.72	52.8216
6.46063	162		6.46063	112		6.48208	1.21706		3860.79	39.2059		3860.79	71.1288		3860.79	53.1823
6.48064	151		6.48064	121		6.50238	1.11956		3858.86	39.3271		3858.86	71.4401		3858.86	53.3041
6.50064	156		6.50064	117		6.52268	1.29853		3856.93	38.3377		3856.93	71.7278		3856.93	53.09
6.52065	131		6.52065	115		6.54298	1.20537		3855.01	37.295		3855.01	70.8329		3855.01	52.4514
6.54066	156		6.54066	108		6.56329	1.20808		3853.08	37.1406		3853.08	70.1796		3853.08	51.7176
6.56067	142		6.56067	104		6.58359	1.28503		3851.15	37.655		3851.15	71.8521		3851.15	51.795
6.58068	157		6.58068	100		6.60389	1.17089		3849.22	38.2245		3849.22	73.3147		3849.22	52.5792
6.60069	140		6.60069	121		6.62419	1.13056		3847.29	38.4678		3847.29	72.8395		3847.29	53.3258
6.6207	147		6.6207	107		6.6445	1.25088		3845.36	38.4033		3845.36	72.2763		3845.36	53.658
6.6407	153		6.6407	104		6.6648	1.19624		3843.43	38.2961		3843.43	72.53		3843.43	53.2795
6.66071	142		6.66071	110		6.6851	1.23089		3841.51	38.0723		3841.51	71.9948		3841.51	52.5322
6.68072	164		6.68072	102		6.7054	1.16581		3839.58	37.7967		3839.58	71.2507		3839.58	52.4891
6.70073	164		6.70073	121		6.72571	1.22375		3837.65	37.8142		3837.65	71.9289		3837.65	53.2064
6.72074	144		6.72074	132		6.74601	1.13474		3835.72	37.862		3835.72	72.4987		3835.72	53.3893
6.74075	162		6.74075	105		6.76631	1.19794		3833.79	37.7663		3833.79	71.9301		3833.79	52.7427
6.76076	149		6.76076	102		6.78661	1.18233		3831.86	37.863		3831.86	71.79		3831.86	52.119
6.78077	130		6.78077	119		6.80692	1.14918		3829.94	38.0313		3829.94	72.1416		3829.94	52.0861
6.80077	155		6.80077	121		6.82722	1.13271		3828.01	38.1476		3828.01	71.9008		3828.01	52.7001
6.82078	146		6.82078	115		6.84752	1.25696		3826.08	38.5787		3826.08	71.6279		3826.08	53.4628
6.84079	145		6.84079	138		6.86782	1.08943		3824.15	38.769		3824.15	71.5879		3824.15	53.6608
6.8608	128		6.8608	108		6.88813	1.18853		3822.22	37.8945		3822.22	71.2459		3822.22	53.3066
6.88081	131		6.88081	102		6.90843	1.15036		3820.29	36.9311		3820.29	71.3767		3820.29	52.8646
6.90082	162		6.90082	110		6.92873	1.12641		3818.36	36.7771		3818.36	71.7603		3818.36	52.4869
6.92082	130		6.92082	140		6.94903	1.20913		3816.44	36.6407		3816.44	71.0235		3816.44	52.4685
6.94083	145		6.94083	116		6.96934	1.1415		3814.51	36.7789		3814.51	70.7242		3814.51	52.8917
6.96084	141		6.96084	121		6.98964	1.11795		3812.58	37.6737		3812.58	71.9696		3812.58	52.7949
6.98085	164		6.98085	124		7.00994	1.1744		3810.65	38.1987		3810.65	72.4848		3810.65	52.2484
7.00086	161		7.00086	102		7.03024	1.20663		3808.72	38.067		3808.72	72.0363		3808.72	52.1892
7.02087	140		7.02087	83		7.05055	1.19853		3806.79	37.9964		3806.79	72.3459		3806.79	52.4517
7.04088	160		7.04088	120		7.07085	1.17379		3804.87	37.7069		3804.87	72.6821		3804.87	52.4468
7.06089	137		7.06089	127		7.09115	1.07387		3802.94	37.127		3802.94	72.0296		3802.94	52.525
7.08089	154		7.08089	112		7.11145	1.21443		3801.01	37.443		3801.01	71.6727		3801.01	52.6495
7.1009	164		7.1009	128		7.13175	1.01638		3799.08	38.3992		3799.08	71.8867		3799.08	52.4688
7.12091	159		7.12091	106		7.15206	1.13908		3797.15	38.5951		3797.15	71.637		3797.15	52.5024
7.14092	144		7.14092	112		7.17236	1.15476		3795.22	38.2705		3795.22	71.6092		3795.22	52.8254
7.16093	147		7.16093	107		7.19266	1.11704		3793.29	38.2647		3793.29	72.2943		3793.29	52.7287
7.18094	160		7.18094	99		7.21296	1.19519		3791.37	38.3512		3791.37	72.5252		3791.37	52.4875
7.20095	152		7.20095	119		7.23327	1.13984		3789.44	38.3584		3789.44	72.1673		3789.44	52.5949
7.22095	152		7.22095	98		7.25357	1.13795		3787.51	38.4786		3787.51	72.0582		3787.51	52.3532
7.24096	139		7.24096	106		7.27387	1.1028		3785.58	38.4741		3785.58	71.9977		3785.58	51.6921
7.26097	135		7.26097	107		7.29417	1.17295		3783.65	38.2418		3783.65	71.7598		3783.65	51.7281
7.28098	187		7.28098	123		7.31448	1.08134		3781.72	37.9767		3781.72	71.7502		3781.72	52.3347
7.30099	139		7.30099	93		7.33478	1.18902		3779.8	37.7455		3779.8	71.8226		3779.8	52.3867
7.321	146		7.321	100		7.35508	0.97457		3777.87	37.9586		3777.87	71.8576		3777.87	52.2093
7.34101	134		7.34101	105		7.37538	1.15212		3775.94	38.5162		3775.94	72.0561		3775.94	52.5902
7.36102	148		7.36102	117		7.39569	1.03403		3774.01	38.4185		3774.01	71.9581		3774.01	53.2797
7.38102	137		7.38102	99		7.41599	1.09257		3772.08	37.7308		3772.08	71.3686		3772.08	53.736
7.40103	136		7.40103	118		7.43629	1.04718		3770.15	37.5712		3770.15	70.9865		3770.15	53.7589
7.42104	143		7.42104	114		7.45659	1.09061		3768.22	37.9001		3768.22	71.1004		3768.22	53.3081
7.44105	144		7.44105	111		7.4769	1.15355		3766.3	38.0414		3766.3	71.3137		3766.3	52.5175
7.46106	152		7.46106	107		7.4972	1.09845		3764.37	38.1958		3764.37	71.4787		3764.37	52.136
7.48107	154		7.48107	101		7.5175	1.14906		3762.44	38.4364		3762.44	71.6082		3762.44	52.8942
7.50108	151		7.50108	108		7.5378	1.03212		3760.51	38.3727		3760.51	71.7087		3760.51	54.0874
7.52108	155		7.52108	125		7.55811	1.21088		3758.58	38.2376		3758.58	71.763		3758.58	54.2551
7.54109	131		7.54109	105		7.57841	1.07985		3756.65	38.231		3756.65	71.38		3756.65	53.536
7.5611	127		7.5611	100		7.59871	1.05823		3754.73	37.7665		3754.73	70.365		3754.73	52.9783
7.58111	142		7.58111	91		7.61901	1.07887		3752.8	36.8811		3752.8	69.4817		3752.8	52.6198
7.60112	165		7.60112	99		7.63932	1.17529		3750.87	36.6898		3750.87	69.7052		3750.87	52.583
7.62113	150		7.62113	89		7.65962	1.07118		3748.94	37.3404		3748.94	70.5198		3748.94	53.217
7.64114	130		7.64114	94		7.67992	1.1403		3747.01	37.8041		3747.01	70.9331		3747.01	53.5405
7.66114	131		7.66114	92		7.70022	1.06609		3745.08	37.7583		3745.08	71.171		3745.08	53.0259
7.68115	120		7.68115	112		7.72053	1.07369		3743.15	37.5406		3743.15	71.509		3743.15	53.0491
7.70116	137		7.70116	110		7.74083	1.06325		3741.23	37.4268		3741.23	71.6336		3741.23	53.4191
7.72117	147		7.72117	104		7.76113	1.03599		3739.3	37.4982		3739.3	71.4524		3739.3	52.9966
7.74118	138		7.74118	107		7.78143	1.02924		3737.37	37.5081		3737.37	71.0175		3737.37	52.5732
7.76119	151		7.76119	122		7.80174	1.11916		3735.44	37.1008		3735.44	70.4066		3735.44	53.0767
7.7812	137		7.7812	107		7.82204	1.06468		3733.51	36.8363		3733.51	70.1984		3733.51	53.6106
7.8012	148		7.8012	107		7.84234	1.02265		3731.58	37.3539		3731.58	70.7346		3731.58	53.6416
7.82121	143		7.82121	103		7.86264	1.13731		3729.66	37.998		3729.66	71.229		3729.66	53.311
7.84122	130		7.84122	104		7.88294	1.09611		3727.73	38.0607		3727.73	70.9636		3727.73	52.5998
7.86123	128		7.86123	114		7.90325	1.06553		3725.8	38.0418		3725.8	70.5684		3725.8	52.1951
7.88124	103		7.88124	94		7.92355	1.03238		3723.87	38.0345		3723.87	70.4971		3723.87	52.5054
7.90125	126		7.90125	99		7.94385	1.10259		3721.94	37.4453		3721.94	70.1476		3721.94	52.2379
7.92126	142		7.92126	98		7.96415	0.97484		3720.01	37.0304		3720.01	69.7056		3720.01	51.2168
7.94126	148		7.94126	102		7.98446	1.09346		3718.08	37.6642		3718.08	69.9816		3718.08	51.1195
7.96127	145		7.96127	86		8.00476	1.1034		3716.16	37.9424		3716.16	70.3515		3716.16	51.9504
7.98128	120		7.98128	108		8.02506	1.04536		3714.23	36.9324		3714.23	70.0614		3714.23	52.4464
8.00129	141		8.00129	98		8.04536	1.10766		3712.3	36.461		3712.3	69.8001		3712.3	52.6095
8.0213	123		8.0213	104		8.06567	1.09084		3710.37	37.4517		3710.37	69.848		3710.37	52.5528
8.04131	121		8.04131	105		8.08597	1.07397		3708.44	37.795		3708.44	69.4442		3708.44	52.1406
8.06132	128		8.06132	123		8.10627	0.97455		3706.51	37.1388		3706.51	68.9347		3706.51	52.213
8.08132	137		8.08132	105		8.12657	1.03176		3704.59	36.6734		3704.59	68.5944		3704.59	52.749
8.10133	127		8.10133	106		8.14688	0.99129		3702.66	36.4103		3702.66	68.1257		3702.66	52.6958
8.12134	117		8.12134	116		8.16718	1.05332		3700.73	36.2514		3700.73	68.1252		3700.73	52.0791
8.14135	131		8.14135	102		8.18748	1.01549		3698.8	36.5595		3698.8	68.7862		3698.8	51.3779
8.16136	129		8.16136	125		8.20778	0.99595		3696.87	36.8666		3696.87	69.0377		3696.87	50.6947
8.18137	121		8.18137	122		8.22809	1.04528		3694.94	36.6355		3694.94	68.6995		3694.94	50.6242
8.20138	124		8.20138	100		8.24839	1.11761		3693.01	36.2067		3693.01	68.3232		3693.01	51.1522
8.22138	117		8.22138	93		8.26869	0.9152		3691.09	35.8953		3691.09	67.5558		3691.09	51.1665
8.24139	139		8.24139	103		8.28899	1.14359		3689.16	35.796		3689.16	66.6938		3689.16	50.8158
8.2614	147		8.2614	107		8.3093	0.98099		3687.23	36.0682		3687.23	66.9896		3687.23	51.0568
8.28141	110		8.28141	131		8.3296	1.00099		3685.3	36.3877		3685.3	67.6961		3685.3	51.2559
8.30142	118		8.30142	93		8.3499	1.04649		3683.37	36.4271		3683.37	67.7397		3683.37	50.9139
8.32143	131		8.32143	112		8.3702	0.98227		3681.44	36.3359		3681.44	67.6079		3681.44	50.5823
8.34144	128		8.34144	114		8.39051	1.14377		3679.52	36.0422		3679.52	67.4085		3679.52	50.0332
8.36144	107		8.36144	101		8.41081	0.89055		3677.59	35.3838		3677.59	66.5532		3677.59	49.0942
8.38145	117		8.38145	90		8.43111	1.03905		3675.66	34.9513		3675.66	65.9416		3675.66	49.0306
8.40146	99		8.40146	99		8.45141	1.07857		3673.73	34.8746		3673.73	66.1717		3673.73	49.6196
8.42147	124		8.42147	101		8.47172	0.90915		3671.8	34.4396		3671.8	65.8285		3671.8	49.3329
8.44148	127		8.44148	106		8.49202	1.17323		3669.87	34.1231		3669.87	65.3049		3669.87	48.9534
8.46149	146		8.46149	106		8.51232	0.89141		3667.94	34.5365		3667.94	65.6787		3667.94	49.2906
8.4815	113		8.4815	105		8.53262	1.02617		3666.02	34.962		3666.02	66.0553		3666.02	49.3669
8.5015	142		8.5015	112		8.55292	0.98672		3664.09	34.9795		3664.09	65.8685		3664.09	48.9586
8.52151	135		8.52151	116		8.57323	1.08401		3662.16	34.8045		3662.16	65.6136		3662.16	48.7002
8.54152	138		8.54152	89		8.59353	1.02247		3660.23	34.4734		3660.23	65.2454		3660.23	48.5047
8.56153	132		8.56153	105		8.61383	0.9666		3658.3	34.1604		3658.3	64.6001		3658.3	48.2337
8.58154	116		8.58154	114		8.63413	0.9347		3656.37	34.2353		3656.37	64.0188		3656.37	48.2196
8.60155	118		8.60155	103		8.65444	1.09439		3654.44	34.3722		3654.44	63.2697		3654.44	48.2836
8.62156	112		8.62156	117		8.67474	1.06622		3652.52	34.0998		3652.52	62.126		3652.52	48.0919
8.64156	127		8.64156	96		8.69504	0.91146		3650.59	33.6825		3650.59	61.4521		3650.59	47.7763
8.66157	153		8.66157	97		8.71534	0.97487		3648.66	33.588		3648.66	61.7696		3648.66	47.5378
8.68158	122		8.68158	98		8.73565	1.04565		3646.73	33.7715		3646.73	62.1512		3646.73	47.442
8.70159	138		8.70159	98		8.75595	0.94025		3644.8	33.8706		3644.8	62.0526		3644.8	47.2059
8.7216	140		8.7216	109		8.77625	1.14635		3642.87	33.694		3642.87	61.5991		3642.87	46.354
8.74161	120		8.74161	99		8.79655	0.832		3640.95	33.51		3640.95	60.9878		3640.95	45.244
8.76162	129		8.76162	93		8.81686	1.09938		3639.02	33.4766		3639.02	60.6475		3639.02	44.8655
8.78163	113		8.78163	98		8.83716	1.07429		3637.09	33.0754		3637.09	60.5256		3637.09	44.9737
8.80163	125		8.80163	109		8.85746	0.89423		3635.16	32.3245		3635.16	60.1398		3635.16	44.814
8.82164	122		8.82164	94		8.87776	0.90288		3633.23	31.8561		3633.23	59.6331		3633.23	44.4891
8.84165	102		8.84165	113		8.89807	1.08535		3631.3	31.692		3631.3	59.1217		3631.3	44.1295
8.86166	125		8.86166	105		8.91837	0.95943		3629.37	31.5986		3629.37	58.4695		3629.37	43.7178
8.88167	134		8.88167	95		8.93867	0.94216		3627.45	31.7099		3627.45	58.1118		3627.45	43.5794
8.90168	123		8.90168	99		8.95897	1.02558		3625.52	31.7608		3625.52	58.0966		3625.52	43.763
8.92169	104		8.92169	97		8.97928	0.98305		3623.59	31.4939		3623.59	57.7189		3623.59	43.9062
8.94169	137		8.94169	116		8.99958	0.93104		3621.66	31.2562		3621.66	56.9528		3621.66	43.6771
8.9617	126		8.9617	115		9.01988	0.93572		3619.73	31.1148		3619.73	56.2984		3619.73	42.8993
8.98171	138		8.98171	121		9.04018	0.9933		3617.8	30.8018		3617.8	55.7227		3617.8	42.1428
9.00172	127		9.00172	119		9.06049	1.04782		3615.88	30.6147		3615.88	55.2172		3615.88	42.1799
9.02173	137		9.02173	104		9.08079	0.94235		3613.95	30.6408		3613.95	55.0187		3613.95	42.4879
9.04174	137		9.04174	107		9.10109	1.12238		3612.02	30.4078		3612.02	54.7974		3612.02	42.1216
9.06175	120		9.06175	97		9.12139	0.88315		3610.09	30.0371		3610.09	54.2316		3610.09	41.5825
9.08175	125		9.08175	88		9.1417	0.931		3608.16	29.8377		3608.16	53.5464		3608.16	41.5366
9.10176	129		9.10176	106		9.162	0.96421		3606.23	29.6098		3606.23	52.8401		3606.23	41.3601
9.12177	123		9.12177	123		9.1823	0.88695		3604.3	29.6308		3604.3	52.1968		3604.3	40.7361
9.14178	108		9.14178	110		9.2026	0.94532		3602.38	30.015		3602.38	51.8789		3602.38	40.2266
9.16179	104		9.16179	90		9.22291	0.88753		3600.45	29.8228		3600.45	51.5341		3600.45	39.971
9.1818	131		9.1818	128		9.24321	0.88351		3598.52	29.2044		3598.52	50.9103		3598.52	39.9371
9.20181	106		9.20181	116		9.26351	0.92779		3596.59	29.0924		3596.59	50.2535		3596.59	40.0148
9.22181	133		9.22181	122		9.28381	0.84095		3594.66	29.1513		3594.66	49.5868		3594.66	39.77
9.24182	109		9.24182	106		9.30411	0.99849		3592.73	28.9422		3592.73	49.0125		3592.73	39.3547
9.26183	114		9.26183	121		9.32442	0.89638		3590.81	28.9023		3590.81	48.8421		3590.81	39.2029
9.28184	125		9.28184	119		9.34472	1.03986		3588.88	28.8531		3588.88	48.7416		3588.88	38.9735
9.30185	114		9.30185	129		9.36502	0.95587		3586.95	28.4255		3586.95	48.1803		3586.95	38.286
9.32186	154		9.32186	130		9.38532	0.97465		3585.02	28.1848		3585.02	47.2539		3585.02	37.487
9.34187	132		9.34187	127		9.40563	0.83951		3583.09	28.2405		3583.09	46.117		3583.09	36.9424
9.36187	118		9.36187	123		9.42593	0.91441		3581.16	28.095		3581.16	45.0569		3581.16	36.8453
9.38188	119		9.38188	129		9.44623	0.918		3579.23	27.949		3579.23	44.7001		3579.23	37.1464
9.40189	112		9.40189	146		9.46653	0.95012		3577.31	27.9139		3577.31	44.6183		3577.31	37.2479
9.4219	132		9.4219	141		9.48684	0.86067		3575.38	27.6438		3575.38	43.9031		3575.38	37.0087
9.44191	118		9.44191	142		9.50714	0.94308		3573.45	27.4913		3573.45	43.0139		3573.45	36.8903
9.46192	104		9.46192	183		9.52744	0.95148		3571.52	27.6389		3571.52	42.4298		3571.52	36.6257
9.48193	130		9.48193	169		9.54774	0.87648		3569.59	27.4022		3569.59	41.5201		3569.59	36.0197
9.50193	125		9.50193	182		9.56805	0.88391		3567.66	27.017		3567.66	40.4744		3567.66	35.9812
9.52194	123		9.52194	174		9.58835	0.83729		3565.74	27.1968		3565.74	40.0023		3565.74	36.3018
9.54195	108		9.54195	167		9.60865	0.87701		3563.81	27.3593		3563.81	39.4624		3563.81	35.8418
9.56196	116		9.56196	150		9.62895	0.98928		3561.88	27.2718		3561.88	38.4997		3561.88	34.9348
9.58197	110		9.58197	138		9.64926	0.86902		3559.95	27.3445		3559.95	37.5864		3559.95	34.3363
9.60198	134		9.60198	137		9.66956	0.83903		3558.02	27.3053		3558.02	36.8418		3558.02	33.9517
9.62199	116		9.62199	149		9.68986	0.92423		3556.09	26.9301		3556.09	36.1175		3556.09	33.8152
9.64199	113		9.64199	137		9.71016	0.81884		3554.16	26.6517		3554.16	35.2183		3554.16	33.9945
9.662	105		9.662	143		9.73047	0.94573		3552.24	26.5647		3552.24	34.0535		3552.24	33.9961
9.68201	128		9.68201	123		9.75077	0.87719		3550.31	26.524		3550.31	33.2805		3550.31	33.7041
9.70202	133		9.70202	126		9.77107	0.84677		3548.38	26.5448		3548.38	33.1881		3548.38	33.402
9.72203	111		9.72203	122		9.79137	0.91493		3546.45	26.3441		3546.45	32.8618		3546.45	33.0559
9.74204	121		9.74204	153		9.81168	0.90835		3544.52	25.9938		3544.52	32.2807		3544.52	32.8106
9.76205	113		9.76205	145		9.83198	0.9827		3542.59	26.0524		3542.59	32.3065		3542.59	32.7962
9.78205	126		9.78205	164		9.85228	0.83617		3540.67	26.0491		3540.67	32.3587		3540.67	32.5279
9.80206	120		9.80206	145		9.87258	0.87743		3538.74	25.3072		3538.74	31.9081		3538.74	32.0463
9.82207	105		9.82207	193		9.89289	0.95862		3536.81	24.7697		3536.81	31.9657		3536.81	31.9957
9.84208	129		9.84208	203		9.91319	0.86219		3534.88	25.1867		3534.88	32.4887		3534.88	32.1538
9.86209	99		9.86209	205		9.93349	0.84554		3532.95	25.4959		3532.95	32.4544		3532.95	32.0243
9.8821	131		9.8821	195		9.95379	0.8151		3531.02	25.1247		3531.02	32.5986		3531.02	31.8093
9.90211	121		9.90211	162		9.97409	0.8549		3529.09	24.72		3529.09	33.5585		3529.09	31.4804
9.92211	124		9.92211	157		9.9944	0.9804		3527.17	24.4779		3527.17	34.5597		3527.17	31.0884
9.94212	128		9.94212	136		10.0147	0.8305		3525.24	24.3374		3525.24	35.2749		3525.24	30.9866
9.96213	131		9.96213	125		10.035	0.93054		3523.31	24.2947		3523.31	35.8028		3523.31	30.8622
9.98214	129		9.98214	145		10.0553	0.87379		3521.38	24.1742		3521.38	36.1235		3521.38	30.5073
10.0022	124		10.0022	125		10.0756	0.74173		3519.45	23.9968		3519.45	36.5402		3519.45	30.4914
10.0222	129		10.0222	124		10.0959	0.80448		3517.52	23.9359		3517.52	37.0651		3517.52	30.7382
10.0422	117		10.0422	118		10.1162	0.86787		3515.6	23.9125		3515.6	37.2536		3515.6	30.7118
10.0622	132		10.0622	118		10.1365	0.89362		3513.67	23.912		3513.67	37.1941		3513.67	30.6503
10.0822	109		10.0822	104		10.1568	0.85304		3511.74	23.9346		3511.74	37.1098		3511.74	30.6549
10.1022	138		10.1022	86		10.1771	0.75625		3509.81	23.7751		3509.81	36.8773		3509.81	30.3862
10.1222	110		10.1222	119		10.1974	0.92817		3507.88	23.5958		3507.88	36.7549		3507.88	30.146
10.1422	122		10.1422	104		10.2177	0.84547		3505.95	23.7108		3505.95	36.7947		3505.95	30.0524
10.1622	121		10.1622	116		10.238	0.88762		3504.02	23.7767		3504.02	36.2658		3504.02	29.6629
10.1822	132		10.1822	108		10.2583	0.70975		3502.1	23.5193		3502.1	35.1665		3502.1	29.4087
10.2022	110		10.2022	120		10.2786	0.86025		3500.17	23.2483		3500.17	34.2861		3500.17	29.5862
10.2222	120		10.2222	84		10.2989	0.93231		3498.24	23.0163		3498.24	33.6241		3498.24	29.2807
10.2423	137		10.2423	114		10.3192	0.79809		3496.31	22.7275		3496.31	33.021		3496.31	28.658
10.2623	136		10.2623	114		10.3395	0.82355		3494.38	22.7108		3494.38	32.5456		3494.38	28.7565
10.2823	116		10.2823	120		10.3598	0.83367		3492.45	22.9677		3492.45	31.7976		3492.45	28.8582
10.3023	111		10.3023	107		10.3801	0.79541		3490.53	23.1943		3490.53	31.0903		3490.53	28.5149
10.3223	113		10.3223	115		10.4004	0.83689		3488.6	23.2625		3488.6	31.1279		3488.6	28.49
10.3423	120		10.3423	118		10.4207	0.78753		3486.67	22.9731		3486.67	31.3184		3486.67	28.7066
10.3623	122		10.3623	100		10.4411	0.89656		3484.74	22.3745		3484.74	31.274		3484.74	28.6178
10.3823	122		10.3823	96		10.4613	0.78248		3482.81	22.1007		3482.81	31.7655		3482.81	28.395
10.4023	127		10.4023	93		10.4817	0.8251		3480.88	22.327		3480.88	32.6133		3480.88	28.0779
10.4223	131		10.4223	102		10.502	0.81983		3478.95	22.4795		3478.95	33.059		3478.95	27.7482
10.4423	123		10.4423	113		10.5223	0.76384		3477.03	22.4178		3477.03	33.5644		3477.03	27.8889
10.4624	127		10.4624	97		10.5426	0.78738		3475.1	22.4892		3475.1	34.5113		3475.1	28.1479
10.4824	139		10.4824	105		10.5629	0.82576		3473.17	22.6602		3473.17	35.4881		3473.17	27.9732
10.5024	133		10.5024	97		10.5832	0.90765		3471.24	22.5761		3471.24	36.3848		3471.24	27.877
10.5224	127		10.5224	103		10.6035	0.80005		3469.31	22.166		3469.31	37.0304		3469.31	27.9421
10.5424	114		10.5424	131		10.6238	0.82668		3467.38	21.8371		3467.38	37.334		3467.38	27.6013
10.5624	131		10.5624	127		10.6441	0.87959		3465.46	21.9473		3465.46	38.0832		3465.46	27.3671
10.5824	154		10.5824	125		10.6644	0.8466		3463.53	22.1896		3463.53	39.3745		3463.53	27.5468
10.6024	139		10.6024	145		10.6847	0.65516		3461.6	22.195		3461.6	40.284		3461.6	27.3446
10.6224	154		10.6224	143		10.705	0.84444		3459.67	22.2742		3459.67	41.1838		3459.67	27.2098
10.6424	143		10.6424	115		10.7253	0.74942		3457.74	22.4243		3457.74	42.339		3457.74	27.5712
10.6624	178		10.6624	137		10.7456	0.7932		3455.81	22.2977		3455.81	42.8102		3455.81	27.3813
10.6824	155		10.6824	118		10.7659	0.75591		3453.88	22.1718		3453.88	42.8749		3453.88	26.7174
10.7025	200		10.7025	83		10.7862	0.86631		3451.96	22.2963		3451.96	43.6063		3451.96	26.7218
10.7225	176		10.7225	111		10.8065	0.71417		3450.03	22.344		3450.03	44.5116		3450.03	27.0197
10.7425	169		10.7425	101		10.8268	0.69466		3448.1	22.3223		3448.1	44.8555		3448.1	26.9382
10.7625	181		10.7625	117		10.8471	0.73033		3446.17	22.4337		3446.17	45.0307		3446.17	26.9371
10.7825	219		10.7825	100		10.8674	0.74206		3444.24	22.4009		3444.24	45.1969		3444.24	27.0182
10.8025	212		10.8025	110		10.8877	0.68814		3442.31	22.2461		3442.31	45.1964		3442.31	26.7856
10.8225	240		10.8225	99		10.908	0.8139		3440.39	22.3379		3440.39	45.3326		3440.39	26.6484
10.8425	260		10.8425	104		10.9283	0.71244		3438.46	22.4315		3438.46	45.5689		3438.46	26.7599
10.8625	301		10.8625	94		10.9486	0.85113		3436.53	22.2967		3436.53	45.6442		3436.53	26.6532
10.8825	341		10.8825	99		10.9689	0.72231		3434.6	22.3081		3434.6	45.8069		3434.6	26.4349
10.9025	369		10.9025	117		10.9892	0.90389		3432.67	22.4202		3432.67	45.9628		3432.67	26.431
10.9225	402		10.9225	110		11.0095	0.64096		3430.74	22.2737		3430.74	45.7561		3430.74	26.5839
10.9426	516		10.9426	105		11.0298	0.66642		3428.81	22.1729		3428.81	45.686		3428.81	26.87
10.9626	570		10.9626	110		11.0501	0.79351		3426.89	22.3928		3426.89	46.0413		3426.89	26.9923
10.9826	591		10.9826	114		11.0704	0.70312		3424.96	22.6021		3424.96	46.1781		3424.96	26.7564
11.0026	766		11.0026	104		11.0907	0.77348		3423.03	22.5838		3423.03	46.1278		3423.03	26.6527
11.0226	761		11.0226	105		11.111	0.701		3421.1	22.3604		3421.1	46.1928		3421.1	26.7471
11.0426	885		11.0426	124		11.1313	0.7436		3419.17	22.2544		3419.17	46.0613		3419.17	26.6678
11.0626	948		11.0626	111		11.1516	0.69039		3417.24	22.5618		3417.24	45.7502		3417.24	26.6312
11.0826	1038		11.0826	119		11.1719	0.81464		3415.32	22.7885		3415.32	45.6176		3415.32	26.7663
11.1026	1133		11.1026	143		11.1922	0.6357		3413.39	22.5488		3413.39	45.4697		3413.39	26.7485
11.1226	1048		11.1226	127		11.2125	0.72028		3411.46	22.4207		3411.46	45.1235		3411.46	26.7565
11.1426	1014		11.1426	154		11.2328	0.76455		3409.53	22.6066		3409.53	44.8875		3409.53	26.946
11.1626	883		11.1626	141		11.2531	0.80027		3407.6	22.6498		3407.6	44.9268		3407.6	26.8641
11.1827	713		11.1827	151		11.2735	0.76267		3405.67	22.7357		3405.67	45.067		3405.67	26.5554
11.2027	579		11.2027	148		11.2937	0.79401		3403.74	22.999		3403.74	45.007		3403.74	26.4558
11.2227	471		11.2227	143		11.3141	0.64789		3401.82	22.8819		3401.82	44.6456		3401.82	26.4001
11.2427	367		11.2427	157		11.3344	0.69297		3399.89	22.6203		3399.89	44.4401		3399.89	26.322
11.2627	329		11.2627	183		11.3547	0.80785		3397.96	22.8562		3397.96	44.6754		3397.96	26.4481
11.2827	281		11.2827	183		11.375	0.68558		3396.03	23.0903		3396.03	44.8202		3396.03	26.5107
11.3027	234		11.3027	220		11.3953	0.69636		3394.1	23.0023		3394.1	44.6943		3394.1	26.4982
11.3227	211		11.3227	234		11.4156	0.66431		3392.17	23.203		3392.17	44.731		3392.17	26.8517
11.3427	178		11.3427	248		11.4359	0.80487		3390.24	23.471		3390.24	44.6575		3390.24	27.1492
11.3627	193		11.3627	316		11.4562	0.63795		3388.32	23.3941		3388.32	44.2351		3388.32	27.0793
11.3827	168		11.3827	329		11.4765	0.6978		3386.39	23.4756		3386.39	44.0122		3386.39	27.2366
11.4027	151		11.4027	416		11.4968	0.69936		3384.46	23.6908		3384.46	44.0003		3384.46	27.5862
11.4228	167		11.4228	428		11.5171	0.68969		3382.53	23.6702		3382.53	43.8285		3382.53	27.6737
11.4428	140		11.4428	525		11.5374	0.70531		3380.6	23.7069		3380.6	43.7901		3380.6	27.7637
11.4628	148		11.4628	592		11.5577	0.61402		3378.67	23.8451		3378.67	43.998		3378.67	27.9769
11.4828	133		11.4828	701		11.578	0.72402		3376.75	23.7827		3376.75	43.9532		3376.75	27.9684
11.5028	151		11.5028	814		11.5983	0.65776		3374.82	23.8049		3374.82	43.674		3374.82	27.8859
11.5228	118		11.5228	972		11.6186	0.75913		3372.89	24.0447		3372.89	43.6183		3372.89	27.9663
11.5428	133		11.5428	1142		11.6389	0.67255		3370.96	24.1371		3370.96	43.7422		3370.96	28.0042
11.5628	147		11.5628	1383		11.6592	0.66402		3369.03	24.2454		3369.03	43.7623		3369.03	28.0447
11.5828	145		11.5828	1796		11.6795	0.70267		3367.1	24.5536		3367.1	43.6816		3367.1	28.2878
11.6028	164		11.6028	2135		11.6998	0.62291		3365.17	24.6439		3365.17	43.6584		3365.17	28.5489
11.6228	141		11.6228	2777		11.7201	0.71079		3363.25	24.6212		3363.25	43.7578		3363.25	28.6499
11.6428	148		11.6428	3593		11.7404	0.73355		3361.32	24.9173		3361.32	43.7686		3361.32	28.5668
11.6629	154		11.6629	4857		11.7607	0.57297		3359.39	25.1758		3359.39	43.5471		3359.39	28.3876
11.6829	166		11.6829	6524		11.781	0.67646		3357.46	25.1202		3357.46	43.3159		3357.46	28.5122
11.7029	197		11.7029	8581		11.8013	0.60337		3355.53	25.0531		3355.53	43.1354		3355.53	28.9589
11.7229	187		11.7229	10454		11.8216	0.74235		3353.6	24.9001		3353.6	42.9307		3353.6	29.1374
11.7429	194		11.7429	11404		11.8419	0.64874		3351.68	24.7223		3351.68	42.9811		3351.68	29.0796
11.7629	189		11.7629	10264		11.8622	0.65769		3349.75	24.9102		3349.75	43.0987		3349.75	29.0545
11.7829	162		11.7829	7517		11.8825	0.63146		3347.82	25.2312		3347.82	42.7311		3347.82	28.9285
11.8029	173		11.8029	4028		11.9028	0.70709		3345.89	25.3986		3345.89	42.2838		3345.89	28.9434
11.8229	131		11.8229	1845		11.9231	0.69979		3343.96	25.6807		3343.96	42.3704		3343.96	29.3941
11.8429	139		11.8429	941		11.9434	0.6693		3342.03	26.0584		3342.03	42.5098		3342.03	29.7269
11.8629	126		11.8629	747		11.9637	0.62982		3340.1	26.2084		3340.1	42.2907		3340.1	29.6427
11.883	119		11.883	577		11.984	0.75165		3338.18	26.24		3338.18	42.1344		3338.18	29.6771
11.903	126		11.903	544		12.0043	0.63114		3336.25	26.3562		3336.25	42.1205		3336.25	29.9726
11.923	132		11.923	376		12.0246	0.6672		3334.32	26.511		3334.32	41.9485		3334.32	30.2695
11.943	95		11.943	373		12.0449	0.56534		3332.39	26.6701		3332.39	41.7389		3332.39	30.6187
11.963	116		11.963	333		12.0652	0.71715		3330.46	26.7703		3330.46	41.6513		3330.46	30.9011
11.983	116		11.983	250		12.0855	0.69244		3328.53	26.841		3328.53	41.6487		3328.53	30.9084
12.003	107		12.003	230		12.1059	0.6558		3326.61	27.0384		3326.61	41.7159		3326.61	30.8939
12.023	114		12.023	209		12.1262	0.61659		3324.68	27.1389		3324.68	41.6204		3324.68	30.9148
12.043	103		12.043	210		12.1464	0.65377		3322.75	26.969		3322.75	41.3259		3322.75	30.8091
12.063	100		12.063	185		12.1668	0.60905		3320.82	27.0099		3320.82	41.3		3320.82	30.9535
12.083	120		12.083	189		12.1871	0.68998		3318.89	27.2999		3318.89	41.4397		3318.89	31.3345
12.103	118		12.103	203		12.2074	0.70052		3316.96	27.3222		3316.96	41.2906		3316.96	31.3339
12.1231	105		12.1231	194		12.2277	0.64448		3315.03	27.2992		3315.03	41.0879		3315.03	31.1393
12.1431	136		12.1431	166		12.248	0.59904		3313.11	27.5365		3313.11	40.9513		3313.11	31.2633
12.1631	104		12.1631	180		12.2683	0.68157		3311.18	27.7228		3311.18	40.6297		3311.18	31.5554
12.1831	112		12.1831	168		12.2886	0.58052		3309.25	27.8078		3309.25	40.3594		3309.25	31.8397
12.2031	104		12.2031	147		12.3089	0.70043		3307.32	27.9638		3307.32	40.3593		3307.32	32.112
12.2231	131		12.2231	145		12.3292	0.73942		3305.39	27.9927		3305.39	40.2947		3305.39	32.1628
12.2431	121		12.2431	160		12.3495	0.61397		3303.46	27.9708		3303.46	40.1188		3303.46	32.1069
12.2631	102		12.2631	168		12.3698	0.50794		3301.54	28.2017		3301.54	40.0392		3301.54	32.3236
12.2831	104		12.2831	153		12.3901	0.6985		3299.61	28.4226		3299.61	39.9413		3299.61	32.5931
12.3031	118		12.3031	157		12.4104	0.64427		3297.68	28.4625		3297.68	39.8471		3297.68	32.549
12.3232	105		12.3232	157		12.4307	0.57554		3295.75	28.6538		3295.75	39.879		3295.75	32.467
12.3432	108		12.3432	170		12.451	0.63478		3293.82	28.8894		3293.82	39.8463		3293.82	32.6708
12.3632	109		12.3632	145		12.4713	0.64574		3291.89	28.8523		3291.89	39.8091		3291.89	32.9675
12.3832	106		12.3832	128		12.4916	0.48985		3289.96	28.8219		3289.96	39.916		3289.96	33.0496
12.4032	96		12.4032	165		12.5119	0.63654		3288.04	28.9718		3288.04	39.8291		3288.04	32.9459
12.4232	115		12.4232	116		12.5322	0.68608		3286.11	29.0763		3286.11	39.6432		3286.11	32.9717
12.4432	112		12.4432	142		12.5525	0.61263		3284.18	29.2123		3284.18	39.8736		3284.18	33.2312
12.4632	96		12.4632	119		12.5728	0.6275		3282.25	29.3788		3282.25	40.0537		3282.25	33.4819
12.4832	114		12.4832	147		12.5931	0.60684		3280.32	29.3434		3280.32	39.9181		3280.32	33.7714
12.5032	106		12.5032	128		12.6134	0.6286		3278.39	29.2741		3278.39	40.0202		3278.39	34.1683
12.5232	97		12.5232	149		12.6337	0.58734		3276.47	29.3978		3276.47	40.2698		3276.47	34.314
12.5432	118		12.5432	164		12.654	0.55205		3274.54	29.6095		3274.54	40.265		3274.54	34.1266
12.5633	101		12.5633	119		12.6743	0.61812		3272.61	29.817		3272.61	40.3794		3272.61	34.0114
12.5833	98		12.5833	125		12.6946	0.65932		3270.68	29.9291		3270.68	40.7372		3270.68	34.0656
12.6033	98		12.6033	135		12.7149	0.50445		3268.75	29.8751		3268.75	40.902		3268.75	34.1774
12.6233	106		12.6233	137		12.7352	0.63781		3266.82	29.8745		3266.82	40.9707		3266.82	34.401
12.6433	100		12.6433	140		12.7555	0.59005		3264.89	30.0187		3264.89	41.1412		3264.89	34.5597
12.6633	113		12.6633	145		12.7758	0.65537		3262.97	30.0987		3262.97	41.1946		3262.97	34.562
12.6833	107		12.6833	129		12.7961	0.58361		3261.04	30.1732		3261.04	41.3069		3261.04	34.7848
12.7033	108		12.7033	123		12.8164	0.53722		3259.11	30.3358		3259.11	41.7524		3259.11	35.141
12.7233	114		12.7233	124		12.8367	0.61688		3257.18	30.3651		3257.18	42.1681		3257.18	35.1099
12.7433	121		12.7433	123		12.857	0.61754		3255.25	30.4103		3255.25	42.3499		3255.25	34.9827
12.7633	107		12.7633	147		12.8773	0.53256		3253.32	30.7558		3253.32	42.4921		3253.32	35.2483
12.7834	95		12.7834	111		12.8976	0.61854		3251.4	30.9553		3251.4	42.5148		3251.4	35.4756
12.8034	107		12.8034	142		12.9179	0.57192		3249.47	30.7242		3249.47	42.4891		3249.47	35.3775
12.8234	98		12.8234	149		12.9383	0.5523		3247.54	30.6794		3247.54	42.7546		3247.54	35.4164
12.8434	96		12.8434	113		12.9586	0.55677		3245.61	30.9224		3245.61	43.0919		3245.61	35.6806
12.8634	112		12.8634	123		12.9788	0.59009		3243.68	31.0889		3243.68	43.2015		3243.68	35.9638
12.8834	103		12.8834	154		12.9992	0.57136		3241.75	31.2571		3241.75	43.1821		3241.75	36.2221
12.9034	104		12.9034	135		13.0195	0.60993		3239.82	31.5132		3239.82	43.1504		3239.82	36.4236
12.9234	104		12.9234	124		13.0398	0.6542		3237.9	31.6562		3237.9	43.1814		3237.9	36.5769
12.9434	108		12.9434	117		13.0601	0.61034		3235.97	31.6954		3235.97	43.3004		3235.97	36.633
12.9634	110		12.9634	111		13.0804	0.5361		3234.04	31.7482		3234.04	43.3353		3234.04	36.463
12.9834	106		12.9834	121		13.1007	0.57461		3232.11	31.8064		3232.11	43.3109		3232.11	36.3307
13.0034	111		13.0034	122		13.121	0.61734		3230.18	31.9709		3230.18	43.4377		3230.18	36.5483
13.0235	96		13.0235	135		13.1413	0.59728		3228.25	32.2777		3228.25	43.575		3228.25	36.8213
13.0435	108		13.0435	113		13.1616	0.61984		3226.33	32.4894		3226.33	43.5625		3226.33	36.9805
13.0635	106		13.0635	116		13.1819	0.61352		3224.4	32.4844		3224.4	43.5028		3224.4	37.2895
13.0835	86		13.0835	108		13.2022	0.52467		3222.47	32.4163		3222.47	43.3119		3222.47	37.5006
13.1035	93		13.1035	110		13.2225	0.55452		3220.54	32.4595		3220.54	43.0465		3220.54	37.3392
13.1235	96		13.1235	116		13.2428	0.59119		3218.61	32.668		3218.61	43.1453		3218.61	37.4016
13.1435	83		13.1435	112		13.2631	0.54893		3216.68	32.8747		3216.68	43.4488		3216.68	37.8939
13.1635	111		13.1635	143		13.2834	0.5355		3214.75	32.9296		3214.75	43.4235		3214.75	38.1141
13.1835	113		13.1835	121		13.3037	0.59531		3212.83	33.0946		3212.83	43.3518		3212.83	38.1364
13.2035	102		13.2035	111		13.324	0.47603		3210.9	33.4722		3210.9	43.4084		3210.9	38.4947
13.2235	108		13.2235	134		13.3443	0.57135		3208.97	33.7197		3208.97	43.2078		3208.97	38.868
13.2435	71		13.2435	124		13.3646	0.53828		3207.04	33.7568		3207.04	42.9283		3207.04	38.9137
13.2636	113		13.2636	108		13.3849	0.53302		3205.11	33.8413		3205.11	42.9482		3205.11	38.9171
13.2836	101		13.2836	116		13.4052	0.48184		3203.18	33.991		3203.18	42.9536		3203.18	39.1107
13.3036	115		13.3036	102		13.4255	0.51378		3201.26	34.0863		3201.26	42.6591		3201.26	39.3553
13.3236	98		13.3236	121		13.4458	0.54228		3199.33	34.1722		3199.33	42.2975		3199.33	39.4346
13.3436	82		13.3436	101		13.4661	0.55302		3197.4	34.2976		3197.4	42.0688		3197.4	39.3805
13.3636	103		13.3636	115		13.4864	0.529		3195.47	34.4425		3195.47	41.9602		3195.47	39.5513
13.3836	87		13.3836	111		13.5067	0.50906		3193.54	34.5661		3193.54	41.829		3193.54	40.0379
13.4036	95		13.4036	123		13.527	0.58021		3191.61	34.6146		3191.61	41.5606		3191.61	40.3819
13.4236	98		13.4236	107		13.5473	0.48024		3189.68	34.6668		3189.68	41.3713		3189.68	40.4068
13.4436	88		13.4436	117		13.5676	0.47751		3187.76	34.8276		3187.76	41.3185		3187.76	40.481
13.4636	106		13.4636	113		13.5879	0.63796		3185.83	34.9588		3185.83	40.999		3185.83	40.7518
13.4837	110		13.4837	106		13.6082	0.56411		3183.9	34.9833		3183.9	40.5326		3183.9	41.053
13.5037	87		13.5037	109		13.6285	0.48021		3181.97	35.1072		3181.97	40.4375		3181.97	41.2935
13.5237	115		13.5237	107		13.6488	0.51095		3180.04	35.37		3180.04	40.3621		3180.04	41.4135
13.5437	111		13.5437	112		13.6691	0.57498		3178.11	35.5733		3178.11	39.8533		3178.11	41.5095
13.5637	90		13.5637	111		13.6894	0.62955		3176.19	35.7173		3176.19	39.4372		3176.19	41.7557
13.5837	92		13.5837	117		13.7097	0.48202		3174.26	35.8888		3174.26	39.3307		3174.26	41.9676
13.6037	95		13.6037	108		13.73	0.54308		3172.33	36.0791		3172.33	39.2741		3172.33	42.0008
13.6237	100		13.6237	102		13.7503	0.43642		3170.4	36.2048		3170.4	39.2435		3170.4	42.0813
13.6437	104		13.6437	127		13.7706	0.55061		3168.47	36.1725		3168.47	39.1086		3168.47	42.2958
13.6637	93		13.6637	116		13.791	0.6148		3166.54	36.1088		3166.54	38.7603		3166.54	42.5074
13.6837	94		13.6837	96		13.8112	0.48257		3164.61	36.2436		3164.61	38.5702		3164.61	42.7362
13.7037	100		13.7037	106		13.8316	0.48198		3162.69	36.4557		3162.69	38.7082		3162.69	43.0208
13.7238	90		13.7238	99		13.8519	0.48016		3160.76	36.5453		3160.76	38.9247		3160.76	43.2911
13.7438	75		13.7438	94		13.8722	0.49627		3158.83	36.6927		3158.83	39.1443		3158.83	43.4958
13.7638	91		13.7638	108		13.8925	0.67667		3156.9	36.9764		3156.9	39.2316		3156.9	43.5487
13.7838	92		13.7838	89		13.9128	0.49994		3154.97	37.1512		3154.97	39.0925		3154.97	43.4899
13.8038	117		13.8038	110		13.9331	0.4154		3153.04	37.2314		3153.04	39.1859		3153.04	43.5645
13.8238	91		13.8238	111		13.9534	0.54157		3151.12	37.3827		3151.12	39.6515		3151.12	43.7634
13.8438	94		13.8438	99		13.9737	0.52061		3149.19	37.4696		3149.19	39.9767		3149.19	43.9202
13.8638	102		13.8638	91		13.994	0.43548		3147.26	37.454		3147.26	40.2256		3147.26	44.1889
13.8838	103		13.8838	111		14.0143	0.52059		3145.33	37.5623		3145.33	40.6947		3145.33	44.5529
13.9038	75		13.9038	89		14.0346	0.54574		3143.4	37.7775		3143.4	41.005		3143.4	44.6935
13.9238	115		13.9238	111		14.0549	0.55373		3141.47	37.9302		3141.47	41.2543		3141.47	44.8429
13.9438	110		13.9438	89		14.0752	0.43951		3139.54	38.0027		3139.54	41.8156		3139.54	45.1613
13.9639	93		13.9639	126		14.0955	0.49737		3137.62	38.023		3137.62	42.2807		3137.62	45.2402
13.9839	108		13.9839	92		14.1158	0.44908		3135.69	38.1302		3135.69	42.5374		3135.69	45.1578
14.0039	89		14.0039	92		14.1361	0.4821		3133.76	38.3822		3133.76	43.0354		3133.76	45.3932
14.0239	82		14.0239	102		14.1564	0.50781		3131.83	38.5415		3131.83	43.6047		3131.83	45.7031
14.0439	86		14.0439	91		14.1767	0.57569		3129.9	38.5754		3129.9	43.9667		3129.9	45.7096
14.0639	93		14.0639	86		14.197	0.52321		3127.97	38.736		3127.97	44.4031		3127.97	45.754
14.0839	94		14.0839	90		14.2173	0.52399		3126.05	38.9209		3126.05	44.8612		3126.05	46.0599
14.1039	92		14.1039	97		14.2376	0.52214		3124.12	38.9039		3124.12	45.0882		3124.12	46.2817
14.1239	89		14.1239	99		14.2579	0.4544		3122.19	38.8931		3122.19	45.3655		3122.19	46.3125
14.1439	88		14.1439	104		14.2782	0.4901		3120.26	39.0218		3120.26	45.7764		3120.26	46.4351
14.1639	99		14.1639	92		14.2985	0.50509		3118.33	39.0587		3118.33	46.0401		3118.33	46.7057
14.1839	100		14.1839	80		14.3188	0.57592		3116.4	39.0182		3116.4	46.3196		3116.4	46.8586
14.204	99		14.204	84		14.3391	0.41281		3114.47	39.1319		3114.47	46.7208		3114.47	46.7966
14.224	92		14.224	116		14.3594	0.39952		3112.55	39.3534		3112.55	46.9213		3112.55	46.8444
14.244	91		14.244	98		14.3797	0.44111		3110.62	39.5387		3110.62	47.0751		3110.62	47.1487
14.264	77		14.264	95		14.4	0.48254		3108.69	39.6535		3108.69	47.526		3108.69	47.2629
14.284	94		14.284	93		14.4203	0.55296		3106.76	39.6877		3106.76	47.9561		3106.76	47.1733
14.304	86		14.304	84		14.4406	0.47145		3104.83	39.7023		3104.83	48.2223		3104.83	47.4611
14.324	88		14.324	87		14.4609	0.43914		3102.9	39.7218		3102.9	48.5165		3102.9	47.912
14.344	90		14.344	95		14.4812	0.40097		3100.97	39.7327		3100.97	48.8089		3100.97	47.9512
14.364	82		14.364	94		14.5015	0.53236		3099.05	39.8478		3099.05	49.1064		3099.05	47.8948
14.384	102		14.384	97		14.5218	0.44031		3097.12	40.0518		3097.12	49.4181		3097.12	48.1429
14.404	98		14.404	92		14.5421	0.43203		3095.19	40.1359		3095.19	49.5283		3095.19	48.4088
14.424	103		14.424	83		14.5624	0.49955		3093.26	40.1416		3093.26	49.5614		3093.26	48.585
14.4441	97		14.4441	101		14.5828	0.57057		3091.33	40.2149		3091.33	49.8594		3091.33	48.813
14.4641	81		14.4641	104		14.603	0.49223		3089.4	40.2588		3089.4	50.1671		3089.4	48.8957
14.4841	107		14.4841	97		14.6234	0.46563		3087.48	40.3051		3087.48	50.1495		3087.48	48.8556
14.5041	124		14.5041	96		14.6436	0.51202		3085.55	40.5066		3085.55	50.1112		3085.55	49.0234
14.5241	95		14.5241	100		14.664	0.50953		3083.62	40.6439		3083.62	50.282		3083.62	49.2118
14.5441	92		14.5441	96		14.6843	0.48124		3081.69	40.5575		3081.69	50.43		3081.69	49.1325
14.5641	78		14.5641	102		14.7046	0.38887		3079.76	40.5475		3079.76	50.4994		3079.76	49.0621
14.5841	85		14.5841	101		14.7249	0.50868		3077.83	40.6969		3077.83	50.6445		3077.83	49.1658
14.6041	79		14.6041	93		14.7452	0.49624		3075.9	40.7716		3075.9	50.8484		3075.9	49.2764
14.6241	79		14.6241	95		14.7655	0.45006		3073.98	40.8097		3073.98	51.0406		3073.98	49.4354
14.6441	91		14.6441	95		14.7858	0.44927		3072.05	40.8422		3072.05	51.1887		3072.05	49.6006
14.6641	87		14.6641	92		14.8061	0.44432		3070.12	40.7626		3070.12	51.2915		3070.12	49.6376
14.6842	89		14.6842	88		14.8264	0.40867		3068.19	40.7732		3068.19	51.4253		3068.19	49.778
14.7042	91		14.7042	107		14.8467	0.44799		3066.26	40.9594		3066.26	51.5841		3066.26	50.0698
14.7242	84		14.7242	113		14.867	0.46635		3064.33	41.0634		3064.33	51.6886		3064.33	50.2073
14.7442	92		14.7442	91		14.8873	0.4253		3062.41	41.0651		3062.41	51.7527		3062.41	50.2162
14.7642	87		14.7642	101		14.9076	0.44776		3060.48	41.0809		3060.48	51.8031		3060.48	50.3251
14.7842	100		14.7842	87		14.9279	0.55089		3058.55	41.0254		3058.55	51.8482		3058.55	50.4691
14.8042	93		14.8042	69		14.9482	0.44638		3056.62	41.0104		3056.62	51.933		3056.62	50.5919
14.8242	73		14.8242	81		14.9685	0.41627		3054.69	41.2465		3054.69	52.0217		3054.69	50.7632
14.8442	84		14.8442	83		14.9888	0.42272		3052.76	41.4821		3052.76	52.058		3052.76	50.9158
14.8642	75		14.8642	79		15.0091	0.51526		3050.83	41.4531		3050.83	52.1252		3050.83	51.0141
14.8842	79		14.8842	92		15.0294	0.5671		3048.91	41.3813		3048.91	52.2627		3048.91	51.1405
14.9043	87		14.9043	79		15.0497	0.3942		3046.98	41.4515		3046.98	52.3939		3046.98	51.2671
14.9243	80		14.9243	73		15.07	0.44711		3045.05	41.5591		3045.05	52.5059		3045.05	51.3551
14.9443	84		14.9443	83		15.0903	0.41831		3043.12	41.6501		3043.12	52.5876		3043.12	51.4533
14.9643	77		14.9643	68		15.1106	0.41681		3041.19	41.7074		3041.19	52.6501		3041.19	51.5486
14.9843	89		14.9843	80		15.1309	0.45503		3039.26	41.7095		3039.26	52.8044		3039.26	51.6279
15.0043	83		15.0043	68		15.1512	0.48649		3037.34	41.7542		3037.34	52.9235		3037.34	51.6823
15.0243	82		15.0243	77		15.1715	0.50963		3035.41	41.8343		3035.41	52.8314		3035.41	51.6636
15.0443	78		15.0443	90		15.1918	0.43467		3033.48	41.8443		3033.48	52.8116		3033.48	51.7174
15.0643	85		15.0643	91		15.2121	0.47739		3031.55	41.8423		3031.55	53.0018		3031.55	51.9703
15.0843	79		15.0843	85		15.2324	0.45398		3029.62	41.9076		3029.62	53.1115		3029.62	52.2044
15.1043	91		15.1043	72		15.2527	0.48957		3027.69	42.0271		3027.69	53.1401		3027.69	52.2959
15.1243	95		15.1243	83		15.273	0.44755		3025.76	42.1703		3025.76	53.2546		3025.76	52.4064
15.1444	84		15.1444	79		15.2933	0.43004		3023.84	42.2398		3023.84	53.2708		3023.84	52.5542
15.1644	74		15.1644	97		15.3136	0.3842		3021.91	42.2005		3021.91	53.1762		3021.91	52.697
15.1844	93		15.1844	90		15.3339	0.40527		3019.98	42.2096		3019.98	53.2518		3019.98	52.9093
15.2044	85		15.2044	89		15.3542	0.46014		3018.05	42.3047		3018.05	53.4048		3018.05	53.0512
15.2244	77		15.2244	71		15.3745	0.47347		3016.12	42.3481		3016.12	53.4516		3016.12	52.9793
15.2444	71		15.2444	63		15.3948	0.4748		3014.19	42.3693		3014.19	53.5452		3014.19	52.9488
15.2644	94		15.2644	77		15.4152	0.46891		3012.27	42.4054		3012.27	53.6557		3012.27	53.0858
15.2844	80		15.2844	70		15.4354	0.50515		3010.34	42.318		3010.34	53.6331		3010.34	53.1752
15.3044	77		15.3044	70		15.4558	0.47691		3008.41	42.2012		3008.41	53.667		3008.41	53.2654
15.3244	83		15.3244	81		15.4761	0.39492		3006.48	42.2983		3006.48	53.7997		3006.48	53.4579
15.3445	84		15.3445	81		15.4964	0.47722		3004.55	42.4701		3004.55	53.8233		3004.55	53.4816
15.3644	91		15.3644	83		15.5167	0.44633		3002.62	42.4895		3002.62	53.859		3002.62	53.3583
15.3845	68		15.3845	74		15.537	0.49226		3000.69	42.4792		3000.69	53.9587		3000.69	53.5032
15.4045	86		15.4045	76		15.5573	0.44102		2998.77	42.5045		2998.77	53.8923		2998.77	53.7738
15.4245	85		15.4245	86		15.5776	0.43626		2996.84	42.5095		2996.84	53.7708		2996.84	53.8124
15.4445	90		15.4445	73		15.5979	0.43338		2994.91	42.5453		2994.91	53.7523		2994.91	53.7176
15.4645	65		15.4645	55		15.6182	0.34452		2992.98	42.5905		2992.98	53.7536		2992.98	53.7112
15.4845	88		15.4845	73		15.6385	0.41787		2991.05	42.5445		2991.05	53.8704		2991.05	53.7975
15.5045	89		15.5045	91		15.6588	0.4831		2989.12	42.4531		2989.12	54.1122		2989.12	53.9414
15.5245	80		15.5245	88		15.6791	0.53283		2987.2	42.3992		2987.2	54.1754		2987.2	54.1068
15.5445	99		15.5445	77		15.6994	0.46193		2985.27	42.3774		2985.27	54.1241		2985.27	54.2237
15.5645	75		15.5645	91		15.7197	0.35649		2983.34	42.4091		2983.34	54.1968		2983.34	54.2632
15.5846	71		15.5846	88		15.74	0.39072		2981.41	42.5117		2981.41	54.154		2981.41	54.2602
15.6046	82		15.6046	64		15.7603	0.44273		2979.48	42.6257		2979.48	53.9485		2979.48	54.3137
15.6246	70		15.6246	76		15.7806	0.44838		2977.55	42.6927		2977.55	53.9793		2977.55	54.4777
15.6446	98		15.6446	81		15.8009	0.46071		2975.62	42.6948		2975.62	54.1213		2975.62	54.6082
15.6646	80		15.6646	82		15.8212	0.42899		2973.7	42.6863		2973.7	53.9855		2973.7	54.6009
15.6846	88		15.6846	67		15.8415	0.40882		2971.77	42.7833		2971.77	53.7867		2971.77	54.6186
15.7046	99		15.7046	89		15.8618	0.48153		2969.84	42.9442		2969.84	53.7193		2969.84	54.7539
15.7246	87		15.7246	70		15.8821	0.43895		2967.91	42.9745		2967.91	53.5942		2967.91	54.8439
15.7446	81		15.7446	82		15.9024	0.3648		2965.98	42.8693		2965.98	53.5215		2965.98	54.8553
15.7646	70		15.7646	97		15.9227	0.42609		2964.05	42.801		2964.05	53.5421		2964.05	54.9164
15.7846	96		15.7846	83		15.943	0.42513		2962.13	42.8107		2962.13	53.418		2962.13	54.9712
15.8046	63		15.8046	92		15.9633	0.44063		2960.2	42.8609		2960.2	53.3201		2960.2	54.9218
15.8247	75		15.8247	68		15.9836	0.38076		2958.27	42.9354		2958.27	53.452		2958.27	54.8864
15.8447	69		15.8447	80		16.0039	0.44273		2956.34	43.014		2956.34	53.5258		2956.34	55.0134
15.8647	80		15.8647	74		16.0242	0.51118		2954.41	43.0506		2954.41	53.4298		2954.41	55.1756
15.8847	91		15.8847	90		16.0445	0.50616		2952.48	43.0017		2952.48	53.422		2952.48	55.1545
15.9047	73		15.9047	87		16.0648	0.40338		2950.55	42.9328		2950.55	53.5144		2950.55	55.0552
15.9247	82		15.9247	93		16.0851	0.38454		2948.63	42.9835		2948.63	53.549		2948.63	55.1128
15.9447	83		15.9447	84		16.1054	0.44192		2946.7	43.1156		2946.7	53.5737		2946.7	55.2537
15.9647	101		15.9647	90		16.1257	0.49414		2944.77	43.1651		2944.77	53.6981		2944.77	55.3555
15.9847	69		15.9847	97		16.146	0.40051		2942.84	43.1516		2942.84	53.8755		2942.84	55.5443
16.0047	80		16.0047	107		16.1663	0.44197		2940.91	43.1496		2940.91	53.8665		2940.91	55.7719
16.0247	69		16.0247	102		16.1866	0.42411		2938.98	43.0985		2938.98	53.5232		2938.98	55.7798
16.0448	83		16.0448	101		16.2069	0.4902		2937.06	43.0418		2937.06	53.1552		2937.06	55.6521
16.0648	81		16.0648	107		16.2272	0.43294		2935.13	43.0883		2935.13	53.0942		2935.13	55.6066
16.0848	87		16.0848	108		16.2476	0.45868		2933.2	43.1293		2933.2	53.1296		2933.2	55.5448
16.1048	77		16.1048	98		16.2678	0.37441		2931.27	43.1056		2931.27	53.0718		2931.27	55.4557
16.1248	91		16.1248	123		16.2882	0.37298		2929.34	43.1357		2929.34	53.0772		2929.34	55.4915
16.1448	82		16.1448	126		16.3085	0.45603		2927.41	43.1397		2927.41	53.0375		2927.41	55.5492
16.1648	75		16.1648	114		16.3287	0.46662		2925.48	43.0485		2925.48	52.8569		2925.48	55.6239
16.1848	82		16.1848	114		16.3491	0.36307		2923.56	42.9986		2923.56	52.799		2923.56	55.8586
16.2048	89		16.2048	105		16.3694	0.32178		2921.63	43.0103		2921.63	52.9797		2921.63	56.0911
16.2248	79		16.2248	95		16.3897	0.44618		2919.7	43.0296		2919.7	53.2602		2919.7	56.1961
16.2448	80		16.2448	90		16.41	0.43789		2917.77	43.1345		2917.77	53.5622		2917.77	56.3715
16.2648	72		16.2648	73		16.4303	0.36285		2915.84	43.2829		2915.84	53.8212		2915.84	56.5638
16.2848	71		16.2848	61		16.4506	0.34354		2913.91	43.3461		2913.91	54.0852		2913.91	56.5431
16.3049	84		16.3049	81		16.4709	0.45642		2911.99	43.3807		2911.99	54.4767		2911.99	56.5143
16.3249	68		16.3249	81		16.4912	0.41149		2910.06	43.421		2910.06	54.8019		2910.06	56.7028
16.3449	85		16.3449	81		16.5115	0.38692		2908.13	43.4158		2908.13	54.8969		2908.13	56.8709
16.3649	72		16.3649	63		16.5318	0.47367		2906.2	43.462		2906.2	55.0537		2906.2	56.9037
16.3849	84		16.3849	74		16.5521	0.41573		2904.27	43.5381		2904.27	55.37		2904.27	57.0337
16.4049	75		16.4049	73		16.5724	0.43839		2902.34	43.4312		2902.34	55.5579		2902.34	57.2247
16.4249	83		16.4249	85		16.5927	0.47385		2900.41	43.2882		2900.41	55.6723		2900.41	57.2005
16.4449	99		16.4449	85		16.613	0.49199		2898.49	43.3925		2898.49	55.8872		2898.49	57.0509
16.4649	85		16.4649	74		16.6333	0.40935		2896.56	43.5228		2896.56	56.0041		2896.56	57.1209
16.4849	71		16.4849	74		16.6536	0.36363		2894.63	43.5192		2894.63	56.0573		2894.63	57.3774
16.5049	77		16.5049	62		16.6739	0.42951		2892.7	43.6435		2892.7	56.2413		2892.7	57.5063
16.525	79		16.525	63		16.6942	0.51016		2890.77	43.8464		2890.77	56.3604		2890.77	57.4911
16.545	97		16.545	78		16.7145	0.4218		2888.84	43.8498		2888.84	56.36		2888.84	57.5629
16.565	70		16.565	70		16.7348	0.35319		2886.92	43.6996		2886.92	56.4716		2886.92	57.6949
16.585	85		16.585	69		16.7551	0.36547		2884.99	43.588		2884.99	56.635		2884.99	57.715
16.605	93		16.605	65		16.7754	0.40529		2883.06	43.5936		2883.06	56.7253		2883.06	57.7383
16.625	87		16.625	70		16.7957	0.48681		2881.13	43.7204		2881.13	56.8905		2881.13	57.8679
16.645	92		16.645	78		16.816	0.3634		2879.2	43.8195		2879.2	57.103		2879.2	57.8923
16.665	94		16.665	80		16.8363	0.34456		2877.27	43.7631		2877.27	57.1424		2877.27	57.7734
16.685	81		16.685	61		16.8566	0.40622		2875.34	43.7107		2875.34	57.0611		2875.34	57.7617
16.705	70		16.705	80		16.8769	0.38189		2873.42	43.799		2873.42	57.0414		2873.42	57.8636
16.725	91		16.725	75		16.8972	0.3846		2871.49	43.8981		2871.49	57.1092		2871.49	57.9296
16.745	79		16.745	63		16.9175	0.37864		2869.56	43.9231		2869.56	57.2395		2869.56	58.0183
16.7651	87		16.7651	68		16.9378	0.47445		2867.63	43.9179		2867.63	57.3678		2867.63	58.1209
16.7851	92		16.7851	60		16.9581	0.39903		2865.7	43.8936		2865.7	57.4022		2865.7	58.1027
16.8051	90		16.8051	53		16.9784	0.36756		2863.77	43.8994		2863.77	57.3466		2863.77	58.0666
16.8251	88		16.8251	80		16.9987	0.49837		2861.85	43.9682		2861.85	57.2407		2861.85	58.1358
16.8451	97		16.8451	58		17.019	0.47914		2859.92	43.9976		2859.92	57.1571		2859.92	58.1942
16.8651	101		16.8651	70		17.0393	0.39113		2857.99	43.969		2857.99	57.1862		2857.99	58.2392
16.8851	93		16.8851	51		17.0596	0.33521		2856.06	43.9254		2856.06	57.2602		2856.06	58.2875
16.9051	100		16.9051	70		17.0799	0.46498		2854.13	43.8636		2854.13	57.3569		2854.13	58.2183
16.9251	107		16.9251	57		17.1002	0.3952		2852.2	43.864		2852.2	57.6129		2852.2	58.131
16.9451	103		16.9451	81		17.1206	0.33031		2850.27	43.9534		2850.27	57.9296		2850.27	58.2324
16.9651	90		16.9651	63		17.1409	0.35664		2848.35	43.9798		2848.35	58.102		2848.35	58.4007
16.9852	108		16.9852	70		17.1611	0.39443		2846.42	43.9436		2846.42	58.258		2846.42	58.486
17.0052	91		17.0052	70		17.1815	0.40102		2844.49	43.9866		2844.49	58.5177		2844.49	58.6309
17.0252	97		17.0252	67		17.2018	0.45041		2842.56	44.0234		2842.56	58.7716		2842.56	58.8668
17.0452	96		17.0452	68		17.2221	0.31023		2840.63	43.9648		2840.63	59.0564		2840.63	58.9947
17.0652	105		17.0652	66		17.2424	0.40747		2838.7	43.9874		2838.7	59.3965		2838.7	59.0088
17.0852	108		17.0852	65		17.2627	0.45229		2836.77	44.1458		2836.77	59.5968		2836.77	59.0553
17.1052	114		17.1052	73		17.283	0.40554		2834.85	44.2503		2834.85	59.6991		2834.85	59.0956
17.1252	101		17.1252	78		17.3033	0.33616		2832.92	44.2606		2832.92	59.8664		2832.92	59.0943
17.1452	99		17.1452	67		17.3236	0.35976		2830.99	44.2875		2830.99	59.9465		2830.99	59.1846
17.1652	127		17.1652	63		17.3439	0.40874		2829.06	44.3412		2829.06	59.9813		2829.06	59.3157
17.1852	122		17.1852	70		17.3642	0.35793		2827.13	44.3717		2827.13	60.2871		2827.13	59.2643
17.2052	110		17.2052	68		17.3845	0.33757		2825.2	44.3396		2825.2	60.6011		2825.2	59.168
17.2252	117		17.2252	84		17.4048	0.3883		2823.28	44.2801		2823.28	60.5806		2823.28	59.3153
17.2453	140		17.2453	70		17.4251	0.4732		2821.35	44.2923		2821.35	60.5727		2821.35	59.539
17.2653	121		17.2653	84		17.4454	0.37413		2819.42	44.3584		2819.42	60.7363		2819.42	59.6214
17.2853	108		17.2853	65		17.4657	0.3183		2817.49	44.3914		2817.49	60.8101		2817.49	59.6986
17.3053	137		17.3053	75		17.486	0.41847		2815.56	44.4106		2815.56	60.8509		2815.56	59.8174
17.3253	125		17.3253	79		17.5063	0.41527		2813.63	44.4015		2813.63	61.009		2813.63	59.8238
17.3453	145		17.3453	72		17.5266	0.36003		2811.7	44.3184		2811.7	61.1167		2811.7	59.8049
17.3653	128		17.3653	69		17.5469	0.30256		2809.78	44.3024		2809.78	61.144		2809.78	59.8821
17.3853	109		17.3853	81		17.5672	0.4359		2807.85	44.4275		2807.85	61.2479		2807.85	59.8911
17.4053	132		17.4053	91		17.5875	0.44097		2805.92	44.4677		2805.92	61.3728		2805.92	59.8237
17.4253	138		17.4253	68		17.6078	0.38287		2803.99	44.347		2803.99	61.47		2803.99	59.9078
17.4454	125		17.4454	81		17.6281	0.27989		2802.06	44.3023		2802.06	61.6398		2802.06	60.0769
17.4654	137		17.4654	83		17.6484	0.37451		2800.13	44.4022		2800.13	61.8227		2800.13	60.1664
17.4854	130		17.4854	77		17.6687	0.52667		2798.21	44.499		2798.21	61.9367		2798.21	60.2987
17.5054	142		17.5054	77		17.689	0.40082		2796.28	44.5641		2796.28	62.0799		2796.28	60.4401
17.5254	111		17.5254	85		17.7093	0.41533		2794.35	44.6118		2794.35	62.2408		2794.35	60.3671
17.5454	133		17.5454	70		17.7296	0.30253		2792.42	44.5772		2792.42	62.3095		2792.42	60.2491
17.5654	98		17.5654	83		17.7499	0.36904		2790.49	44.5016		2790.49	62.3819		2790.49	60.3207
17.5854	115		17.5854	83		17.7702	0.45921		2788.56	44.5233		2788.56	62.5349		2788.56	60.3664
17.6054	102		17.6054	88		17.7905	0.45648		2786.63	44.6473		2786.63	62.641		2786.63	60.3298
17.6254	91		17.6254	72		17.8108	0.28849		2784.71	44.7529		2784.71	62.6589		2784.71	60.3939
17.6454	102		17.6454	81		17.8311	0.446		2782.78	44.7593		2782.78	62.6824		2782.78	60.4956
17.6654	83		17.6654	68		17.8514	0.43217		2780.85	44.7439		2780.85	62.7691		2780.85	60.5179
17.6854	83		17.6854	67		17.8717	0.38476		2778.92	44.7906		2778.92	62.8905		2778.92	60.5142
17.7055	99		17.7055	76		17.892	0.37902		2776.99	44.8214		2776.99	62.9856		2776.99	60.5137
17.7255	82		17.7255	62		17.9123	0.39183		2775.06	44.7866		2775.06	63.0708		2775.06	60.5835
17.7455	88		17.7455	73		17.9326	0.37767		2773.14	44.7834		2773.14	63.216		2773.14	60.8186
17.7655	85		17.7655	60		17.953	0.38602		2771.21	44.8177		2771.21	63.38		2771.21	61.0325
17.7855	106		17.7855	76		17.9733	0.31763		2769.28	44.8054		2769.28	63.4845		2769.28	61.004
17.8055	93		17.8055	75		17.9935	0.38592		2767.35	44.7961		2767.35	63.589		2767.35	60.8944
17.8255	110		17.8255	66		18.0139	0.3944		2765.42	44.8496		2765.42	63.7395		2765.42	60.9139
17.8455	69		17.8455	54		18.0342	0.45963		2763.49	44.9031		2763.49	63.8382		2763.49	61.0002
17.8655	81		17.8655	74		18.0545	0.40521		2761.56	44.9273		2761.56	63.8543		2761.56	61.0802
17.8855	75		17.8855	74		18.0748	0.37576		2759.64	44.9169		2759.64	63.9123		2759.64	61.1548
17.9056	80		17.9056	76		18.0951	0.38034		2757.71	44.847		2757.71	64.0824		2757.71	61.1889
17.9256	81		17.9256	63		18.1154	0.32468		2755.78	44.8315		2755.78	64.2903		2755.78	61.217
17.9456	78		17.9456	64		18.1357	0.37281		2753.85	44.9422		2753.85	64.4169		2753.85	61.2822
17.9656	89		17.9656	90		18.156	0.34475		2751.92	44.9789		2751.92	64.436		2751.92	61.3226
17.9856	73		17.9856	78		18.1763	0.3943		2749.99	44.8908		2749.99	64.4239		2749.99	61.3729
18.0056	86		18.0056	86		18.1966	0.41831		2748.07	44.8727		2748.07	64.4573		2748.07	61.5114
18.0256	74		18.0256	93		18.2169	0.34217		2746.14	44.9573		2746.14	64.5427		2746.14	61.6587
18.0456	85		18.0456	94		18.2372	0.36904		2744.21	45.0093		2744.21	64.6742		2744.21	61.7256
18.0656	81		18.0656	110		18.2575	0.43491		2742.28	45.0184		2742.28	64.8604		2742.28	61.7515
18.0856	79		18.0856	98		18.2778	0.44094		2740.35	45.0624		2740.35	65.0781		2740.35	61.7823
18.1056	62		18.1056	107		18.2981	0.37087		2738.42	45.1479		2738.42	65.2691		2738.42	61.8277
18.1256	78		18.1256	84		18.3184	0.3844		2736.49	45.2089		2736.49	65.3939		2736.49	61.908
18.1456	72		18.1456	97		18.3387	0.37141		2734.57	45.1924		2734.57	65.4914		2734.57	62.0254
18.1657	81		18.1657	57		18.359	0.35108		2732.64	45.1569		2732.64	65.6255		2732.64	62.1589
18.1857	89		18.1857	79		18.3793	0.39867		2730.71	45.1849		2730.71	65.7555		2730.71	62.2608
18.2057	79		18.2057	67		18.3996	0.42355		2728.78	45.2095		2728.78	65.8052		2728.78	62.2728
18.2257	78		18.2257	67		18.4199	0.35339		2726.85	45.1643		2726.85	65.8288		2726.85	62.2248
18.2457	75		18.2457	50		18.4402	0.42934		2724.92	45.1517		2724.92	65.9164		2724.92	62.2122
18.2657	81		18.2657	70		18.4605	0.36398		2723	45.2221		2723	66.0423		2723	62.2599
18.2857	75		18.2857	74		18.4808	0.34704		2721.07	45.284		2721.07	66.1583		2721.07	62.3483
18.3057	86		18.3057	67		18.5011	0.35652		2719.14	45.3148		2719.14	66.2716		2719.14	62.4573
18.3257	87		18.3257	51		18.5214	0.40763		2717.21	45.3374		2717.21	66.3918		2717.21	62.5121
18.3457	96		18.3457	56		18.5417	0.36985		2715.28	45.3404		2715.28	66.5279		2715.28	62.4999
18.3657	58		18.3657	64		18.562	0.38104		2713.35	45.3666		2713.35	66.6515		2713.35	62.5047
18.3858	80		18.3858	63		18.5823	0.34911		2711.42	45.4234		2711.42	66.7203		2711.42	62.5527
18.4058	81		18.4058	59		18.6026	0.32661		2709.5	45.4546		2709.5	66.8043		2709.5	62.6075
18.4258	82		18.4258	45		18.6229	0.38882		2707.57	45.479		2707.57	66.9657		2707.57	62.6506
18.4458	72		18.4458	84		18.6432	0.43258		2705.64	45.5117		2705.64	67.0984		2705.64	62.667
18.4658	72		18.4658	71		18.6635	0.37407		2703.71	45.4922		2703.71	67.1592		2703.71	62.6995
18.4858	66		18.4858	76		18.6838	0.40439		2701.78	45.4492		2701.78	67.2856		2701.78	62.8188
18.5058	80		18.5058	74		18.7041	0.36724		2699.85	45.4552		2699.85	67.4859		2699.85	62.9403
18.5258	90		18.5258	64		18.7244	0.41669		2697.93	45.4697		2697.93	67.6055		2697.93	62.9424
18.5458	90		18.5458	58		18.7447	0.34752		2696	45.4973		2696	67.6444		2696	62.9093
18.5658	91		18.5658	84		18.765	0.3014		2694.07	45.6256		2694.07	67.7228		2694.07	62.9421
18.5858	79		18.5858	64		18.7854	0.38909		2692.14	45.7814		2692.14	67.8407		2692.14	62.9883
18.6059	95		18.6059	56		18.8056	0.44409		2690.21	45.8146		2690.21	67.9321		2690.21	63.0527
18.6259	95		18.6259	75		18.8259	0.34449		2688.28	45.7553		2688.28	67.9848		2688.28	63.1929
18.6459	81		18.6459	79		18.8463	0.38252		2686.35	45.7148		2686.35	68.0122		2686.35	63.323
18.6659	85		18.6659	78		18.8666	0.4065		2684.43	45.7224		2684.43	68.0458		2684.43	63.3662
18.6859	71		18.6859	64		18.8869	0.37181		2682.5	45.7518		2682.5	68.1144		2682.5	63.3905
18.7059	70		18.7059	66		18.9072	0.39938		2680.57	45.7527		2680.57	68.2083		2680.57	63.4288
18.7259	85		18.7259	67		18.9275	0.33999		2678.64	45.7284		2678.64	68.3228		2678.64	63.4804
18.7459	101		18.7459	58		18.9478	0.38012		2676.71	45.7365		2676.71	68.4406		2676.71	63.5523
18.7659	85		18.7659	70		18.9681	0.35194		2674.78	45.7561		2674.78	68.5235		2674.78	63.6061
18.7859	80		18.7859	67		18.9884	0.34233		2672.86	45.7427		2672.86	68.6124		2672.86	63.6384
18.8059	53		18.8059	69		19.0087	0.41068		2670.93	45.7454		2670.93	68.7715		2670.93	63.6947
18.8259	77		18.8259	67		19.029	0.34292		2669	45.7972		2669	68.9252		2669	63.7478
18.8459	78		18.8459	81		19.0493	0.36302		2667.07	45.86		2667.07	68.9719		2667.07	63.7558
18.866	81		18.866	76		19.0696	0.37738		2665.14	45.9137		2665.14	68.9866		2665.14	63.7529
18.886	106		18.886	67		19.0899	0.3895		2663.21	45.9447		2663.21	69.084		2663.21	63.7693
18.906	81		18.906	65		19.1102	0.35275		2661.28	45.9579		2661.28	69.2087		2661.28	63.8272
18.926	87		18.926	82		19.1305	0.34634		2659.36	46.007		2659.36	69.2763		2659.36	63.9447
18.946	87		18.946	82		19.1508	0.37473		2657.43	46.0612		2657.43	69.353		2657.43	64.0297
18.966	69		18.966	72		19.1711	0.41949		2655.5	46.0332		2655.5	69.487		2655.5	64.0211
18.986	85		18.986	70		19.1914	0.37217		2653.57	45.9917		2653.57	69.5749		2653.57	64.0511
19.006	81		19.006	72		19.2117	0.33702		2651.64	46.0243		2651.64	69.5791		2651.64	64.1603
19.026	94		19.026	67		19.232	0.37082		2649.71	46.0452		2649.71	69.6047		2649.71	64.1848
19.046	70		19.046	73		19.2523	0.38264		2647.79	46.0395		2647.79	69.647		2647.79	64.1694
19.0661	80		19.0661	59		19.2726	0.39085		2645.86	46.0979		2645.86	69.658		2645.86	64.2835
19.0861	72		19.0861	67		19.2929	0.35244		2643.93	46.1646		2643.93	69.7252		2643.93	64.3936
19.1061	73		19.1061	65		19.3132	0.35031		2642	46.179		2642	69.8385		2642	64.343
19.1261	87		19.1261	74		19.3335	0.32469		2640.07	46.207		2640.07	69.8674		2640.07	64.288
19.1461	78		19.1461	67		19.3538	0.34529		2638.14	46.2663		2638.14	69.8762		2638.14	64.3766
19.1661	70		19.1661	67		19.3741	0.38507		2636.21	46.2968		2636.21	69.9944		2636.21	64.4669
19.1861	90		19.1861	51		19.3944	0.35717		2634.29	46.2762		2634.29	70.1095		2634.29	64.4272
19.2061	83		19.2061	60		19.4147	0.3721		2632.36	46.2302		2632.36	70.1283		2632.36	64.3803
19.2261	68		19.2261	66		19.435	0.33706		2630.43	46.2253		2630.43	70.1946		2630.43	64.4475
19.2461	74		19.2461	60		19.4553	0.41049		2628.5	46.3003		2628.5	70.349		2628.5	64.5446
19.2661	94		19.2661	69		19.4756	0.46549		2626.57	46.3805		2626.57	70.4328		2626.57	64.5946
19.2861	74		19.2861	57		19.4959	0.30087		2624.64	46.4179		2624.64	70.4235		2624.64	64.6409
19.3061	70		19.3061	54		19.5162	0.30641		2622.72	46.4641		2622.72	70.4414		2622.72	64.6654
19.3262	104		19.3262	64		19.5365	0.34395		2620.79	46.5002		2620.79	70.5156		2620.79	64.6548
19.3462	86		19.3462	68		19.5568	0.34006		2618.86	46.4892		2618.86	70.5995		2618.86	64.7457
19.3662	72		19.3662	67		19.5771	0.47075		2616.93	46.5054		2616.93	70.6621		2616.93	64.9074
19.3862	75		19.3862	55		19.5974	0.36046		2615	46.5391		2615	70.7088		2615	64.8774
19.4062	94		19.4062	51		19.6178	0.3477		2613.07	46.5015		2613.07	70.7997		2613.07	64.7466
19.4262	92		19.4262	63		19.638	0.3161		2611.14	46.501		2611.14	70.924		2611.14	64.8182
19.4462	76		19.4462	65		19.6583	0.38349		2609.22	46.5939		2609.22	70.9711		2609.22	64.9168
19.4662	70		19.4662	48		19.6787	0.44757		2607.29	46.6397		2607.29	70.9261		2607.29	64.8289
19.4862	74		19.4862	64		19.699	0.41304		2605.36	46.6083		2605.36	70.9031		2605.36	64.7601
19.5062	78		19.5062	58		19.7193	0.35697		2603.43	46.5941		2603.43	70.9587		2603.43	64.8257
19.5262	71		19.5262	62		19.7396	0.2812		2601.5	46.6066		2601.5	71.0327		2601.5	64.8637
19.5463	83		19.5463	68		19.7599	0.41673		2599.57	46.6465		2599.57	71.077		2599.57	64.8801
19.5663	84		19.5663	72		19.7802	0.4192		2597.65	46.7243		2597.65	71.1403		2597.65	64.9524
19.5863	76		19.5863	43		19.8005	0.36419		2595.72	46.7577		2595.72	71.2658		2595.72	64.9726
19.6063	92		19.6063	59		19.8208	0.32217		2593.79	46.715		2593.79	71.3719		2593.79	64.9411
19.6263	88		19.6263	61		19.8411	0.38962		2591.86	46.6772		2591.86	71.3792		2591.86	64.9886
19.6463	90		19.6463	67		19.8614	0.38207		2589.93	46.6579		2589.93	71.3591		2589.93	65.0399
19.6663	83		19.6663	78		19.8817	0.43419		2588	46.6306		2588	71.3843		2588	64.9979
19.6863	85		19.6863	63		19.902	0.32036		2586.07	46.6362		2586.07	71.438		2586.07	64.9757
19.7063	93		19.7063	69		19.9223	0.34105		2584.15	46.6947		2584.15	71.5327		2584.15	65.0106
19.7263	85		19.7263	74		19.9426	0.37755		2582.22	46.8015		2582.22	71.6289		2582.22	65.027
19.7463	90		19.7463	74		19.9629	0.334		2580.29	46.9397		2580.29	71.6018		2580.29	65.0824
19.7663	73		19.7663	56		19.9832	0.36613		2578.36	46.9872		2578.36	71.5392		2578.36	65.1886
19.7863	79		19.7863	63		20.0035	0.42232		2576.43	46.9239		2576.43	71.6168		2576.43	65.2139
19.8064	76		19.8064	65		20.0238	0.32148		2574.5	46.9119		2574.5	71.7042		2574.5	65.2008
19.8264	64		19.8264	98		20.0441	0.36132		2572.57	46.963		2572.57	71.7019		2572.57	65.2384
19.8464	84		19.8464	76		20.0644	0.45458		2570.65	46.986		2570.65	71.75		2570.65	65.2524
19.8664	89		19.8664	67		20.0847	0.38305		2568.72	47.0274		2568.72	71.8504		2568.72	65.2414
19.8864	82		19.8864	78		20.105	0.36426		2566.79	47.0836		2566.79	71.8765		2566.79	65.3089
19.9064	75		19.9064	78		20.1253	0.31033		2564.86	47.0504		2564.86	71.8795		2564.86	65.3662
19.9264	83		19.9264	67		20.1456	0.38125		2562.93	46.9989		2562.93	71.9091		2562.93	65.2674
19.9464	83		19.9464	62		20.1659	0.37142		2561	47.0409		2561	71.8895		2561	65.1478
19.9664	98		19.9664	69		20.1862	0.38057		2559.08	47.0857		2559.08	71.8614		2559.08	65.1912
19.9864	83		19.9864	61		20.2065	0.39532		2557.15	47.0742		2557.15	71.907		2557.15	65.2815
20.0065	77		20.0065	81		20.2268	0.30666		2555.22	47.075		2555.22	71.9561		2555.22	65.2655
20.0265	85		20.0265	62		20.2471	0.38395		2553.29	47.0809		2553.29	71.9654		2553.29	65.2546
20.0465	78		20.0465	55		20.2674	0.32298		2551.36	47.0894		2551.36	71.9772		2551.36	65.3371
20.0665	87		20.0665	57		20.2877	0.30827		2549.43	47.1584		2549.43	71.9693		2549.43	65.3509
20.0865	86		20.0865	68		20.308	0.34208		2547.5	47.2016		2547.5	71.945		2547.5	65.2236
20.1065	88		20.1065	59		20.3283	0.36575		2545.58	47.1347		2545.58	71.9626		2545.58	65.1374
20.1265	93		20.1265	65		20.3486	0.39446		2543.65	47.1066		2543.65	71.9815		2543.65	65.1834
20.1465	79		20.1465	49		20.3689	0.34634		2541.72	47.1941		2541.72	71.9784		2541.72	65.2552
20.1665	81		20.1665	67		20.3892	0.35929		2539.79	47.2621		2539.79	72.011		2539.79	65.3127
20.1865	85		20.1865	72		20.4095	0.33059		2537.86	47.2752		2537.86	72.0287		2537.86	65.3399
20.2065	78		20.2065	53		20.4298	0.4095		2535.93	47.2711		2535.93	71.9802		2535.93	65.2784
20.2265	85		20.2265	67		20.4502	0.33797		2534.01	47.2512		2534.01	71.9376		2534.01	65.1789
20.2465	80		20.2465	68		20.4704	0.27856		2532.08	47.2622		2532.08	71.9484		2532.08	65.1473
20.2666	80		20.2666	68		20.4907	0.29478		2530.15	47.324		2530.15	72.0009		2530.15	65.1631
20.2866	80		20.2866	57		20.5111	0.37954		2528.22	47.3487		2528.22	72.0701		2528.22	65.1578
20.3066	84		20.3066	66		20.5314	0.47653		2526.29	47.311		2526.29	72.0852		2526.29	65.1429
20.3266	74		20.3266	77		20.5517	0.37876		2524.36	47.2992		2524.36	72.0502		2524.36	65.1522
20.3466	61		20.3466	92		20.572	0.43768		2522.43	47.343		2522.43	72.0642		2522.43	65.1679
20.3666	77		20.3666	81		20.5923	0.26716		2520.51	47.3978		2520.51	72.0804		2520.51	65.1256
20.3866	88		20.3866	85		20.6126	0.30425		2518.58	47.4432		2518.58	71.9978		2518.58	65.0061
20.4066	98		20.4066	78		20.6329	0.40011		2516.65	47.4705		2516.65	71.9193		2516.65	64.926
20.4266	72		20.4266	87		20.6532	0.3628		2514.72	47.4569		2514.72	71.9227		2514.72	64.9789
20.4466	73		20.4466	73		20.6735	0.43454		2512.79	47.4006		2512.79	71.9184		2512.79	65.043
20.4667	78		20.4667	66		20.6938	0.35561		2510.86	47.3348		2510.86	71.9393		2510.86	65.0072
20.4867	87		20.4867	81		20.7141	0.39033		2508.94	47.3077		2508.94	72.0363		2508.94	64.9901
20.5067	88		20.5067	82		20.7344	0.35581		2507.01	47.3407		2507.01	72.012		2507.01	65.0574
20.5267	86		20.5267	88		20.7547	0.33758		2505.08	47.3946		2505.08	71.8656		2505.08	65.0677
20.5467	80		20.5467	95		20.775	0.36748		2503.15	47.4272		2503.15	71.8413		2503.15	65.0079
20.5667	84		20.5667	79		20.7953	0.39138		2501.22	47.436		2501.22	71.9161		2501.22	64.9927
20.5867	106		20.5867	94		20.8156	0.38168		2499.29	47.4628		2499.29	71.8943		2499.29	65.0251
20.6067	77		20.6067	97		20.8359	0.4098		2497.36	47.5237		2497.36	71.8089		2497.36	65.021
20.6267	77		20.6267	81		20.8562	0.37421		2495.44	47.557		2495.44	71.7798		2495.44	64.9707
20.6467	87		20.6467	91		20.8765	0.34192		2493.51	47.5345		2493.51	71.7843		2493.51	64.9405
20.6667	79		20.6667	92		20.8968	0.3421		2491.58	47.5263		2491.58	71.7694		2491.58	64.9509
20.6867	83		20.6867	97		20.9171	0.35651		2489.65	47.5418		2489.65	71.7352		2489.65	64.9319
20.7067	98		20.7067	116		20.9374	0.35244		2487.72	47.5107		2487.72	71.6959		2487.72	64.8677
20.7268	86		20.7268	115		20.9577	0.38829		2485.79	47.4768		2485.79	71.6711		2485.79	64.8698
20.7468	83		20.7468	137		20.978	0.3044		2483.87	47.5273		2483.87	71.6641		2483.87	64.9554
20.7668	84		20.7668	180		20.9983	0.35508		2481.94	47.5928		2481.94	71.6512		2481.94	64.9737
20.7868	67		20.7868	189		21.0186	0.32912		2480.01	47.5887		2480.01	71.6141		2480.01	64.9021
20.8068	83		20.8068	209		21.0389	0.48539		2478.08	47.557		2478.08	71.5535		2478.08	64.8787
20.8268	86		20.8268	279		21.0592	0.34361		2476.15	47.5218		2476.15	71.4928		2476.15	64.9012
20.8468	89		20.8468	295		21.0795	0.32843		2474.22	47.4657		2474.22	71.448		2474.22	64.8719
20.8668	93		20.8668	462		21.0998	0.32617		2472.29	47.4395		2472.29	71.3903		2472.29	64.8374
20.8868	89		20.8868	510		21.1201	0.36522		2470.37	47.4787		2470.37	71.3196		2470.37	64.8467
20.9068	105		20.9068	712		21.1404	0.43521		2468.44	47.547		2468.44	71.2612		2468.44	64.8384
20.9269	103		20.9269	843		21.1607	0.4825		2466.51	47.5872		2466.51	71.1895		2466.51	64.8131
20.9469	103		20.9469	1268		21.181	0.4072		2464.58	47.553		2464.58	71.1281		2464.58	64.7952
20.9669	97		20.9669	1668		21.2013	0.33786		2462.65	47.505		2462.65	71.1346		2462.65	64.7362
20.9869	129		20.9869	2117		21.2216	0.33911		2460.72	47.5388		2460.72	71.1248		2460.72	64.6531
21.0069	120		21.0069	2843		21.2419	0.38849		2458.8	47.5817		2458.8	71.037		2458.8	64.6694
21.0269	149		21.0269	3169		21.2622	0.41936		2456.87	47.5439		2456.87	71.0131		2456.87	64.7963
21.0469	143		21.0469	3236		21.2826	0.42219		2454.94	47.522		2454.94	71.0604		2454.94	64.8815
21.0669	124		21.0669	2771		21.3028	0.38039		2453.01	47.5674		2453.01	70.9702		2453.01	64.844
21.0869	129		21.0869	2101		21.3231	0.33664		2451.08	47.587		2451.08	70.7946		2451.08	64.7768
21.1069	112		21.1069	1576		21.3435	0.40122		2449.15	47.5913		2449.15	70.7744		2449.15	64.7635
21.1269	99		21.1269	919		21.3638	0.3287		2447.22	47.6283		2447.22	70.8307		2447.22	64.7756
21.1469	85		21.1469	598		21.3841	0.34529		2445.3	47.6239		2445.3	70.7625		2445.3	64.7909
21.1669	100		21.1669	354		21.4044	0.38617		2443.37	47.5906		2443.37	70.6435		2443.37	64.8278
21.187	77		21.187	261		21.4247	0.35333		2441.44	47.6245		2441.44	70.5685		2441.44	64.8436
21.207	98		21.207	209		21.445	0.35089		2439.51	47.6653		2439.51	70.4791		2439.51	64.7862
21.227	76		21.227	169		21.4653	0.31567		2437.58	47.6702		2437.58	70.4037		2437.58	64.7138
21.247	79		21.247	134		21.4856	0.3967		2435.65	47.7141		2435.65	70.4012		2435.65	64.7136
21.267	93		21.267	122		21.5059	0.33367		2433.73	47.7196		2433.73	70.4059		2433.73	64.7662
21.287	88		21.287	115		21.5262	0.35594		2431.8	47.6595		2431.8	70.3947		2431.8	64.7986
21.307	84		21.307	125		21.5465	0.34439		2429.87	47.7057		2429.87	70.379		2429.87	64.7738
21.327	92		21.327	98		21.5668	0.38643		2427.94	47.8469		2427.94	70.3173		2427.94	64.7408
21.347	97		21.347	93		21.5871	0.45952		2426.01	47.8939		2426.01	70.2066		2426.01	64.7612
21.367	90		21.367	92		21.6074	0.35416		2424.08	47.8711		2424.08	70.1012		2424.08	64.7935
21.387	87		21.387	87		21.6277	0.35894		2422.15	47.8963		2422.15	70.0342		2422.15	64.7595
21.4071	88		21.4071	70		21.648	0.33565		2420.23	47.9242		2420.23	70.0042		2420.23	64.6689
21.4271	81		21.4271	86		21.6683	0.40802		2418.3	47.9204		2418.3	69.9723		2418.3	64.5891
21.4471	84		21.4471	85		21.6886	0.29332		2416.37	47.9386		2416.37	69.9027		2416.37	64.5933
21.4671	105		21.4671	86		21.7089	0.41087		2414.44	47.9661		2414.44	69.8339		2414.44	64.6981
21.4871	110		21.4871	93		21.7292	0.36767		2412.51	47.9693		2412.51	69.7847		2412.51	64.7845
21.5071	90		21.5071	64		21.7495	0.40633		2410.58	47.9714		2410.58	69.6967		2410.58	64.7672
21.5271	102		21.5271	71		21.7698	0.3435		2408.66	47.9805		2408.66	69.5849		2408.66	64.7565
21.5471	85		21.5471	66		21.7901	0.30971		2406.73	47.987		2406.73	69.5218		2406.73	64.7824
21.5671	86		21.5671	74		21.8104	0.36715		2404.8	47.9995		2404.8	69.4683		2404.8	64.7218
21.5871	83		21.5871	65		21.8307	0.44579		2402.87	48.0383		2402.87	69.3745		2402.87	64.6719
21.6071	91		21.6071	62		21.851	0.46338		2400.94	48.1441		2400.94	69.2963		2400.94	64.7678
21.6272	97		21.6272	81		21.8713	0.32453		2399.01	48.2658		2399.01	69.2362		2399.01	64.7788
21.6471	82		21.6471	65		21.8916	0.34459		2397.08	48.2894		2397.08	69.1599		2397.08	64.6779
21.6672	98		21.6672	67		21.9119	0.31127		2395.16	48.2445		2395.16	69.1055		2395.16	64.7448
21.6872	93		21.6872	63		21.9322	0.39967		2393.23	48.2376		2393.23	69.0858		2393.23	64.9187
21.7072	115		21.7072	74		21.9525	0.35116		2391.3	48.2442		2391.3	69.0694		2391.3	64.9471
21.7272	96		21.7272	64		21.9728	0.37488		2389.37	48.2266		2389.37	69.0734		2389.37	64.9184
21.7472	75		21.7472	70		21.9931	0.32328		2387.44	48.226		2387.44	69.1063		2387.44	64.9415
21.7672	107		21.7672	66		22.0134	0.40673		2385.51	48.2151		2385.51	69.1118		2385.51	64.9035
21.7872	93		21.7872	84		22.0337	0.29435		2383.59	48.1623		2383.59	69.0503		2383.59	64.8272
21.8072	114		21.8072	57		22.054	0.39091		2381.66	48.165		2381.66	68.9461		2381.66	64.7914
21.8272	96		21.8272	72		22.0743	0.41757		2379.73	48.2631		2379.73	68.8553		2379.73	64.6847
21.8472	103		21.8472	78		22.0946	0.41406		2377.8	48.3331		2377.8	68.778		2377.8	64.5178
21.8672	91		21.8672	56		22.115	0.4022		2375.87	48.2896		2375.87	68.5978		2375.87	64.4465
21.8873	111		21.8873	67		22.1352	0.35162		2373.94	48.1673		2373.94	68.2862		2373.94	64.328
21.9073	97		21.9073	79		22.1556	0.34676		2372.01	48.0449		2372.01	68.0886		2372.01	64.0377
21.9273	100		21.9273	74		22.1759	0.31394		2370.09	48.0162		2370.09	68.1339		2370.09	63.8791
21.9473	104		21.9473	70		22.1962	0.30665		2368.16	47.994		2368.16	68.1076		2368.16	63.8826
21.9673	105		21.9673	58		22.2165	0.34685		2366.23	47.8068		2366.23	67.8845		2366.23	63.7416
21.9873	120		21.9873	72		22.2368	0.443		2364.3	47.7329		2364.3	67.7783		2364.3	63.6399
22.0073	121		22.0073	77		22.2571	0.36718		2362.37	47.9287		2362.37	67.8044		2362.37	63.6774
22.0273	112		22.0273	64		22.2774	0.40981		2360.44	47.971		2360.44	67.8906		2360.44	63.7207
22.0473	129		22.0473	52		22.2977	0.41114		2358.52	47.8008		2358.52	68.1887		2358.52	63.9498
22.0673	113		22.0673	64		22.318	0.36278		2356.59	47.8025		2356.59	68.5849		2356.59	64.2757
22.0873	167		22.0873	75		22.3383	0.37044		2354.66	47.8802		2354.66	68.9306		2354.66	64.4739
22.1074	169		22.1074	55		22.3586	0.36588		2352.73	47.8764		2352.73	69.2558		2352.73	64.6821
22.1274	157		22.1274	58		22.3789	0.34105		2350.8	48.0143		2350.8	69.4216		2350.8	64.7814
22.1474	154		22.1474	60		22.3992	0.3987		2348.87	48.2705		2348.87	69.3442		2348.87	64.5969
22.1674	180		22.1674	77		22.4195	0.45564		2346.94	48.3661		2346.94	69.1218		2346.94	64.3495
22.1874	190		22.1874	70		22.4398	0.36647		2345.02	48.2153		2345.02	69.094		2345.02	64.2504
22.2074	219		22.2074	61		22.4601	0.41853		2343.09	48.19		2343.09	69.6151		2343.09	64.0633
22.2274	231		22.2274	73		22.4804	0.30925		2341.16	48.4351		2341.16	70.1473		2341.16	63.8114
22.2474	215		22.2474	66		22.5007	0.35466		2339.23	48.5187		2339.23	69.9204		2339.23	63.9729
22.2674	237		22.2674	64		22.521	0.35606		2337.3	48.306		2337.3	69.3495		2337.3	64.3316
22.2874	206		22.2874	73		22.5413	0.36597		2335.37	48.1873		2335.37	69.3396		2335.37	64.4137
22.3074	189		22.3074	60		22.5616	0.40844		2333.45	48.2898		2333.45	69.6479		2333.45	64.4816
22.3274	181		22.3274	59		22.5819	0.3807		2331.52	48.3322		2331.52	69.6723		2331.52	64.6872
22.3475	184		22.3475	63		22.6022	0.37459		2329.59	48.2586		2329.59	69.7064		2329.59	64.7618
22.3675	190		22.3675	74		22.6225	0.45782		2327.66	48.2775		2327.66	69.9301		2327.66	64.8033
22.3875	154		22.3875	55		22.6428	0.37284		2325.73	48.3857		2325.73	70.0371		2325.73	64.8764
22.4075	136		22.4075	71		22.6631	0.46483		2323.8	48.471		2323.8	70.1291		2323.8	64.8643
22.4275	145		22.4275	56		22.6834	0.35604		2321.87	48.5159		2321.87	70.3935		2321.87	64.9282
22.4475	117		22.4475	63		22.7037	0.31651		2319.95	48.5497		2319.95	70.608		2319.95	65.1548
22.4675	113		22.4675	76		22.724	0.27417		2318.02	48.6181		2318.02	70.6852		2318.02	65.2955
22.4875	123		22.4875	69		22.7443	0.41215		2316.09	48.7218		2316.09	70.7773		2316.09	65.2921
22.5075	121		22.5075	79		22.7646	0.43998		2314.16	48.7713		2314.16	70.8546		2314.16	65.2949
22.5275	100		22.5275	67		22.7849	0.41099		2312.23	48.7623		2312.23	70.8588		2312.23	65.3169
22.5475	101		22.5475	78		22.8052	0.41865		2310.3	48.8056		2310.3	70.8807		2310.3	65.3543
22.5676	102		22.5676	64		22.8255	--		2308.37	48.883		2308.37	70.9555		2308.37	65.4628
22.5876	94		22.5876	69		22.8458	0.32498		2306.45	48.8992		2306.45	71.0545		2306.45	65.5877
22.6076	101		22.6076	92		22.8661	0.41586		2304.52	48.9081		2304.52	71.1708		2304.52	65.6616
22.6276	98		22.6276	65		22.8864	0.42636		2302.59	48.9601		2302.59	71.2453		2302.59	65.7001
22.6476	97		22.6476	68		22.9067	0.32089		2300.66	48.9751		2300.66	71.2514		2300.66	65.6871
22.6676	88		22.6676	78		22.927	0.33534		2298.73	48.9602		2298.73	71.2603		2298.73	65.6414
22.6876	114		22.6876	80		22.9474	0.34104		2296.8	49.0038		2296.8	71.2805		2296.8	65.6651
22.7076	107		22.7076	83		22.9676	0.38509		2294.88	49.0586		2294.88	71.2907		2294.88	65.7386
22.7276	82		22.7276	83		22.988	0.40212		2292.95	49.0756		2292.95	71.3332		2292.95	65.7685
22.7476	112		22.7476	104		23.0083	0.36195		2291.02	49.1105		2291.02	71.3612		2291.02	65.7825
22.7676	91		22.7676	91		23.0286	0.33198		2289.09	49.1558		2289.09	71.329		2289.09	65.8015
22.7876	102		22.7876	76		23.0489	0.40664		2287.16	49.1718		2287.16	71.3331		2287.16	65.8269
22.8076	89		22.8076	86		23.0692	0.40756		2285.23	49.1808		2285.23	71.3974		2285.23	65.9343
22.8277	93		22.8277	91		23.0895	0.37972		2283.3	49.1923		2283.3	71.4086		2283.3	66.1135
22.8477	94		22.8477	90		23.1098	0.39817		2281.38	49.1961		2281.38	71.3648		2281.38	66.1995
22.8677	115		22.8677	86		23.1301	0.40269		2279.45	49.2109		2279.45	71.361		2279.45	66.1255
22.8877	119		22.8877	98		23.1504	0.36072		2277.52	49.2303		2277.52	71.398		2277.52	66.0357
22.9077	104		22.9077	85		23.1707	0.42816		2275.59	49.2355		2275.59	71.4338		2275.59	66.0727
22.9277	104		22.9277	75		23.191	0.39832		2273.66	49.25		2273.66	71.4742		2273.66	66.193
22.9477	93		22.9477	78		23.2113	0.34565		2271.73	49.2698		2271.73	71.5231		2271.73	66.2298
22.9677	91		22.9677	80		23.2316	0.32206		2269.81	49.2625		2269.81	71.5649		2269.81	66.1345
22.9877	98		22.9877	81		23.2519	0.41678		2267.88	49.2635		2267.88	71.5775		2267.88	66.069
23.0077	97		23.0077	84		23.2722	0.45132		2265.95	49.3121		2265.95	71.558		2265.95	66.1458
23.0278	103		23.0278	78		23.2925	0.45709		2264.02	49.3663		2264.02	71.5676		2264.02	66.2398
23.0478	100		23.0478	77		23.3128	0.39592		2262.09	49.3956		2262.09	71.6591		2262.09	66.228
23.0678	107		23.0678	89		23.3331	0.38592		2260.16	49.4241		2260.16	71.7894		2260.16	66.1988
23.0878	92		23.0878	83		23.3534	0.30952		2258.23	49.4565		2258.23	71.8962		2258.23	66.2586
23.1078	99		23.1078	69		23.3737	0.43553		2256.31	49.4729		2256.31	71.9588		2256.31	66.3494
23.1278	98		23.1278	74		23.394	0.47616		2254.38	49.4682		2254.38	71.9945		2254.38	66.3818
23.1478	102		23.1478	69		23.4143	0.43081		2252.45	49.4674		2252.45	72.069		2252.45	66.3856
23.1678	89		23.1678	91		23.4346	0.376		2250.52	49.4905		2250.52	72.1844		2250.52	66.4409
23.1878	89		23.1878	87		23.4549	0.31944		2248.59	49.5019		2248.59	72.2633		2248.59	66.511
23.2078	81		23.2078	75		23.4752	0.3869		2246.66	49.4889		2246.66	72.3299		2246.66	66.5128
23.2278	93		23.2278	75		23.4955	0.39611		2244.74	49.5134		2244.74	72.4483		2244.74	66.5007
23.2478	80		23.2478	75		23.5158	0.42487		2242.81	49.5627		2242.81	72.5281		2242.81	66.5544
23.2678	94		23.2678	91		23.5361	0.36592		2240.88	49.5521		2240.88	72.5024		2240.88	66.6039
23.2879	87		23.2879	97		23.5564	0.38888		2238.95	49.5342		2238.95	72.5058		2238.95	66.5806
23.3079	97		23.3079	97		23.5767	0.35329		2237.02	49.5997		2237.02	72.6365		2237.02	66.5488
23.3279	83		23.3279	102		23.597	0.39394		2235.09	49.6532		2235.09	72.8015		2235.09	66.5628
23.3479	95		23.3479	112		23.6173	0.45065		2233.16	49.6152		2233.16	72.8991		2233.16	66.6054
23.3679	96		23.3679	150		23.6376	0.4515		2231.24	49.6053		2231.24	72.936		2231.24	66.663
23.3879	97		23.3879	176		23.6579	0.32626		2229.31	49.6797		2229.31	72.9768		2229.31	66.7143
23.4079	108		23.4079	224		23.6782	0.26161		2227.38	49.7233		2227.38	73.0587		2227.38	66.7452
23.4279	98		23.4279	277		23.6985	0.38952		2225.45	49.7031		2225.45	73.1436		2225.45	66.7836
23.4479	83		23.4479	422		23.7188	0.37629		2223.52	49.702		2223.52	73.2072		2223.52	66.8125
23.4679	91		23.4679	567		23.7391	0.45986		2221.59	49.725		2221.59	73.2726		2221.59	66.8074
23.488	91		23.488	713		23.7594	0.36831		2219.67	49.7279		2219.67	73.3086		2219.67	66.8265
23.508	111		23.508	844		23.7797	0.40731		2217.74	49.7092		2217.74	73.306		2217.74	66.8811
23.528	94		23.528	837		23.8	0.32066		2215.81	49.7082		2215.81	73.3254		2215.81	66.8959
23.548	113		23.548	659		23.8204	0.41066		2213.88	49.7466		2213.88	73.3525		2213.88	66.8648
23.568	95		23.568	531		23.8407	0.36995		2211.95	49.7841		2211.95	73.3541		2211.95	66.8481
23.588	98		23.588	370		23.861	0.39365		2210.02	49.7859		2210.02	73.4003		2210.02	66.8758
23.608	83		23.608	256		23.8813	0.40549		2208.09	49.7849		2208.09	73.4798		2208.09	66.958
23.628	97		23.628	144		23.9016	0.48609		2206.17	49.8071		2206.17	73.477		2206.17	67.0472
23.648	114		23.648	93		23.9219	0.47726		2204.24	49.8332		2204.24	73.4429		2204.24	67.049
23.668	97		23.668	107		23.9422	0.34679		2202.31	49.8567		2202.31	73.492		2202.31	66.9927
23.688	89		23.688	98		23.9625	0.29368		2200.38	49.8769		2200.38	73.5441		2200.38	66.9918
23.708	108		23.708	99		23.9828	0.36933		2198.45	49.8857		2198.45	73.521		2198.45	67.0252
23.728	79		23.728	104		24.0031	0.38017		2196.52	49.9002		2196.52	73.5083		2196.52	67.0251
23.7481	82		23.7481	107		24.0234	0.5074		2194.6	49.926		2194.6	73.5492		2194.6	67.0365
23.7681	76		23.7681	99		24.0437	0.42183		2192.67	49.9429		2192.67	73.5992		2192.67	67.0734
23.7881	82		23.7881	107		24.064	0.34333		2190.74	49.9617		2190.74	73.6378		2190.74	67.0754
23.8081	98		23.8081	101		24.0843	0.39147		2188.81	49.9818		2188.81	73.6327		2188.81	67.0745
23.8281	97		23.8281	83		24.1046	0.42618		2186.88	49.9805		2186.88	73.601		2186.88	67.108
23.8481	99		23.8481	98		24.1249	0.43414		2184.95	49.994		2184.95	73.6123		2184.95	67.1254
23.8681	108		23.8681	77		24.1452	0.36351		2183.02	50.0274		2183.02	73.6477		2183.02	67.1314
23.8881	101		23.8881	76		24.1655	0.27115		2181.1	50.0184		2181.1	73.6656		2181.1	67.1715
23.9081	91		23.9081	59		24.1858	0.3622		2179.17	49.9924		2179.17	73.6996		2179.17	67.2226
23.9281	98		23.9281	69		24.2061	0.37952		2177.24	50.0196		2177.24	73.7449		2177.24	67.2588
23.9481	88		23.9481	78		24.2264	0.42047		2175.31	50.0603		2175.31	73.7632		2175.31	67.2965
23.9682	86		23.9682	72		24.2467	0.38639		2173.38	50.074		2173.38	73.7786		2173.38	67.3279
23.9882	86		23.9882	62		24.267	0.39312		2171.45	50.0974		2171.45	73.7914		2171.45	67.3309
24.0082	89		24.0082	86		24.2873	0.31354		2169.53	50.1199		2169.53	73.7739		2169.53	67.3193
24.0282	103		24.0282	73		24.3076	0.41612		2167.6	50.1183		2167.6	73.7708		2167.6	67.3255
24.0482	101		24.0482	70		24.3279	0.39256		2165.67	50.1381		2165.67	73.8049		2165.67	67.3638
24.0682	94		24.0682	67		24.3482	0.47543		2163.74	50.1746		2163.74	73.8252		2163.74	67.3964
24.0882	98		24.0882	72		24.3685	0.43528		2161.81	50.1782		2161.81	73.8318		2161.81	67.3787
24.1082	91		24.1082	78		24.3888	0.405		2159.88	50.1806		2159.88	73.8416		2159.88	67.3718
24.1282	92		24.1282	71		24.4091	0.36133		2157.95	50.2099		2157.95	73.8279		2157.95	67.451
24.1482	106		24.1482	74		24.4294	0.37093		2156.03	50.2312		2156.03	73.8211		2156.03	67.5271
24.1682	100		24.1682	70		24.4497	0.46415		2154.1	50.2449		2154.1	73.8436		2154.1	67.5095
24.1883	93		24.1883	80		24.47	0.45728		2152.17	50.2401		2152.17	73.8225		2152.17	67.5097
24.2083	90		24.2083	75		24.4903	0.40311		2150.24	50.2036		2150.24	73.7777		2150.24	67.5827
24.2283	103		24.2283	69		24.5106	0.32041		2148.31	50.2147		2148.31	73.7767		2148.31	67.6293
24.2483	84		24.2483	83		24.5309	0.36507		2146.38	50.2907		2146.38	73.774		2146.38	67.6149
24.2683	99		24.2683	87		24.5512	0.3736		2144.46	50.3299		2144.46	73.738		2144.46	67.602
24.2883	92		24.2883	77		24.5715	0.42767		2142.53	50.3239		2142.53	73.7175		2142.53	67.6166
24.3083	74		24.3083	101		24.5918	0.49236		2140.6	50.3365		2140.6	73.7095		2140.6	67.6455
24.3283	105		24.3283	104		24.6121	0.47475		2138.67	50.3456		2138.67	73.6839		2138.67	67.6618
24.3483	108		24.3483	98		24.6324	0.45609		2136.74	50.3443		2136.74	73.656		2136.74	67.6465
24.3683	103		24.3683	91		24.6528	0.32499		2134.81	50.3803		2134.81	73.6304		2134.81	67.649
24.3883	105		24.3883	111		24.673	0.41601		2132.88	50.4253		2132.88	73.6097		2132.88	67.7043
24.4083	95		24.4083	134		24.6934	0.41489		2130.96	50.4406		2130.96	73.6038		2130.96	67.728
24.4283	116		24.4283	129		24.7137	0.50974		2129.03	50.4573		2129.03	73.5816		2129.03	67.6784
24.4484	100		24.4484	149		24.734	0.4395		2127.1	50.4773		2127.1	73.5483		2127.1	67.6699
24.4684	104		24.4684	139		24.7543	0.34201		2125.17	50.4919		2125.17	73.5618		2125.17	67.7656
24.4884	101		24.4884	77		24.7746	0.38514		2123.24	50.531		2123.24	73.6013		2123.24	67.8797
24.5084	111		24.5084	126		24.7949	0.4141		2121.31	50.5612		2121.31	73.6375		2121.31	67.9463
24.5284	89		24.5284	126		24.8152	0.42826		2119.39	50.5448		2119.39	73.7073		2119.39	67.9674
24.5484	107		24.5484	122		24.8355	0.44913		2117.46	50.5546		2117.46	73.7358		2117.46	67.9542
24.5684	116		24.5684	123		24.8558	0.48642		2115.53	50.6036		2115.53	73.674		2115.53	67.9519
24.5884	101		24.5884	136		24.8761	0.40345		2113.6	50.6395		2113.6	73.6717		2113.6	67.9778
24.6084	103		24.6084	128		24.8964	0.34635		2111.67	50.6721		2111.67	73.779		2111.67	67.9862
24.6284	92		24.6284	130		24.9167	0.36989		2109.74	50.6936		2109.74	73.8718		2109.74	67.986
24.6485	117		24.6485	95		24.937	0.39203		2107.81	50.6808		2107.81	73.9318		2107.81	68.0263
24.6684	117		24.6684	84		24.9573	0.42132		2105.89	50.6927		2105.89	73.9887		2105.89	68.0657
24.6885	109		24.6885	71		24.9776	0.40179		2103.96	50.7383		2103.96	73.9968		2103.96	68.0482
24.7085	101		24.7085	80		24.9979	0.43757		2102.03	50.7396		2102.03	73.9985		2102.03	68.0332
24.7285	114		24.7285	64		25.0182	0.42582		2100.1	50.7251		2100.1	74.0569		2100.1	68.0893
24.7485	111		24.7485	63		25.0385	0.42597		2098.17	50.7707		2098.17	74.0951		2098.17	68.1758
24.7685	93		24.7685	59		25.0588	0.46751		2096.24	50.8308		2096.24	74.095		2096.24	68.2245
24.7885	104		24.7885	68		25.0791	0.38036		2094.32	50.8587		2094.32	74.1408		2094.32	68.2337
24.8085	106		24.8085	57		25.0994	0.44327		2092.39	50.8755		2092.39	74.1996		2092.39	68.2371
24.8285	105		24.8285	57		25.1197	0.44251		2090.46	50.8747		2090.46	74.215		2090.46	68.2496
24.8485	121		24.8485	52		25.14	0.39972		2088.53	50.8763		2088.53	74.2226		2088.53	68.2729
24.8685	107		24.8685	71		25.1603	0.39581		2086.6	50.9215		2086.6	74.2049		2086.6	68.324
24.8885	102		24.8885	72		25.1806	0.37246		2084.67	50.9454		2084.67	74.175		2084.67	68.3964
24.9086	102		24.9086	62		25.2009	0.50121		2082.74	50.915		2082.74	74.2391		2082.74	68.4226
24.9286	112		24.9286	58		25.2212	0.4269		2080.82	50.932		2080.82	74.3079		2080.82	68.3986
24.9486	120		24.9486	53		25.2415	0.46623		2078.89	51.0039		2078.89	74.2697		2078.89	68.4139
24.9686	109		24.9686	59		25.2618	0.41493		2076.96	51.0647		2076.96	74.2315		2076.96	68.486
24.9886	130		24.9886	50		25.2821	0.46228		2075.03	51.1074		2075.03	74.2402		2075.03	68.5388
25.0086	135		25.0086	66		25.3024	0.4409		2073.1	51.1243		2073.1	74.2166		2073.1	68.5594
25.0286	116		25.0286	50		25.3227	0.44853		2071.17	51.1196		2071.17	74.2142		2071.17	68.5954
25.0486	104		25.0486	51		25.343	0.4226		2069.25	51.1478		2069.25	74.2785		2069.25	68.6481
25.0686	115		25.0686	65		25.3633	0.48403		2067.32	51.1931		2067.32	74.2917		2067.32	68.6957
25.0886	110		25.0886	60		25.3836	0.37775		2065.39	51.2056		2065.39	74.2383		2065.39	68.724
25.1086	127		25.1086	49		25.4039	0.44858		2063.46	51.2384		2063.46	74.2317		2063.46	68.7205
25.1287	127		25.1287	42		25.4242	0.39462		2061.53	51.3169		2061.53	74.2654		2061.53	68.7302
25.1487	122		25.1487	57		25.4445	0.42156		2059.6	51.3623		2059.6	74.282		2059.6	68.8077
25.1687	126		25.1687	58		25.4648	0.40009		2057.67	51.3687		2057.67	74.3075		2057.67	68.8893
25.1887	155		25.1887	61		25.4852	0.44236		2055.75	51.3928		2055.75	74.3483		2055.75	68.9044
25.2087	134		25.2087	57		25.5054	0.38999		2053.82	51.416		2053.82	74.3752		2053.82	68.925
25.2287	145		25.2287	58		25.5257	0.48338		2051.89	51.4237		2051.89	74.3903		2051.89	69.0018
25.2487	153		25.2487	61		25.5461	0.43542		2049.96	51.4471		2049.96	74.4008		2049.96	69.0514
25.2687	169		25.2687	59		25.5664	0.46013		2048.03	51.4804		2048.03	74.4174		2048.03	69.053
25.2887	137		25.2887	67		25.5867	0.43696		2046.1	51.5215		2046.1	74.4402		2046.1	69.0938
25.3087	174		25.3087	55		25.607	0.43239		2044.18	51.571		2044.18	74.448		2044.18	69.1721
25.3287	167		25.3287	65		25.6273	0.45148		2042.25	51.5953		2042.25	74.4696		2042.25	69.2258
25.3487	160		25.3487	58		25.6476	0.40996		2040.32	51.6128		2040.32	74.5191		2040.32	69.2396
25.3687	195		25.3687	74		25.6679	0.43449		2038.39	51.6585		2038.39	74.5369		2038.39	69.2365
25.3888	186		25.3888	63		25.6882	0.49973		2036.46	51.6985		2036.46	74.5286		2036.46	69.2471
25.4088	172		25.4088	58		25.7085	0.44273		2034.53	51.7288		2034.53	74.5489		2034.53	69.2876
25.4288	191		25.4288	57		25.7288	0.36548		2032.6	51.7825		2032.6	74.5663		2032.6	69.345
25.4488	178		25.4488	75		25.7491	0.4144		2030.68	51.8181		2030.68	74.574		2030.68	69.4018
25.4688	215		25.4688	50		25.7694	0.45353		2028.75	51.813		2028.75	74.6257		2028.75	69.4451
25.4888	189		25.4888	67		25.7897	0.4591		2026.82	51.8326		2026.82	74.6702		2026.82	69.4625
25.5088	187		25.5088	76		25.81	0.48715		2024.89	51.8857		2024.89	74.6517		2024.89	69.4677
25.5288	212		25.5288	78		25.8303	0.45897		2022.96	51.9255		2022.96	74.6263		2022.96	69.4764
25.5488	211		25.5488	85		25.8506	0.40116		2021.03	51.9524		2021.03	74.5804		2021.03	69.485
25.5688	217		25.5688	75		25.8709	0.42043		2019.1	51.9642		2019.1	74.4941		2019.1	69.5272
25.5889	232		25.5889	83		25.8912	0.42418		2017.18	51.9704		2017.18	74.5124		2017.18	69.6255
25.6089	241		25.6089	90		25.9115	0.45028		2015.25	52.0289		2015.25	74.6519		2015.25	69.6834
25.6289	249		25.6289	84		25.9318	0.49994		2013.32	52.0986		2013.32	74.7024		2013.32	69.6347
25.6489	232		25.6489	87		25.9521	0.53827		2011.39	52.1002		2011.39	74.6594		2011.39	69.604
25.6689	260		25.6689	86		25.9724	0.46229		2009.46	52.1092		2009.46	74.6409		2009.46	69.6633
25.6889	242		25.6889	105		25.9927	0.37991		2007.53	52.1592		2007.53	74.6052		2007.53	69.7363
25.7089	272		25.7089	77		26.013	0.39875		2005.61	52.1747		2005.61	74.5576		2005.61	69.7887
25.7289	251		25.7289	72		26.0333	0.47733		2003.68	52.1695		2003.68	74.5521		2003.68	69.8407
25.7489	258		25.7489	74		26.0536	0.53079		2001.75	52.1899		2001.75	74.5282		2001.75	69.8719
25.7689	260		25.7689	80		26.0739	0.45362		1999.82	52.2067		1999.82	74.4831		1999.82	69.8824
25.7889	262		25.7889	89		26.0942	0.44665		1997.89	52.2269		1997.89	74.4911		1997.89	69.9103
25.8089	289		25.8089	77		26.1145	0.3809		1995.96	52.2586		1995.96	74.4898		1995.96	69.9541
25.8289	251		25.8289	81		26.1348	0.42115		1994.03	52.2499		1994.03	74.4282		1994.03	69.9949
25.849	277		25.849	86		26.1551	0.42696		1992.11	52.2488		1992.11	74.4017		1992.11	70.0369
25.869	253		25.869	72		26.1754	0.49242		1990.18	52.3345		1990.18	74.4181		1990.18	70.0711
25.889	248		25.889	72		26.1957	0.40849		1988.25	52.4142		1988.25	74.4073		1988.25	70.0831
25.909	211		25.909	78		26.216	0.50332		1986.32	52.4273		1986.32	74.4123		1986.32	70.0808
25.929	188		25.929	83		26.2363	0.43833		1984.39	52.4731		1984.39	74.4397		1984.39	70.08
25.949	184		25.949	95		26.2566	0.45797		1982.46	52.5481		1982.46	74.4117		1982.46	70.1019
25.969	180		25.969	93		26.2769	0.42345		1980.54	52.5665		1980.54	74.3727		1980.54	70.1463
25.989	184		25.989	106		26.2972	0.4711		1978.61	52.5735		1978.61	74.3856		1978.61	70.1693
26.009	166		26.009	110		26.3176	0.43221		1976.68	52.5997		1976.68	74.3857		1976.68	70.1785
26.029	148		26.029	111		26.3378	0.49506		1974.75	52.6125		1974.75	74.3734		1974.75	70.2359
26.0491	160		26.0491	134		26.3581	0.41868		1972.82	52.6554		1972.82	74.3886		1972.82	70.3012
26.0691	189		26.0691	149		26.3785	0.46141		1970.89	52.7029		1970.89	74.3886		1970.89	70.2922
26.0891	145		26.0891	157		26.3988	0.47903		1968.96	52.6866		1968.96	74.3677		1968.96	70.2457
26.1091	167		26.1091	192		26.4191	0.44774		1967.04	52.6888		1967.04	74.3663		1967.04	70.2518
26.1291	156		26.1291	223		26.4394	0.39451		1965.11	52.7695		1965.11	74.373		1965.11	70.3272
26.1491	169		26.1491	199		26.4597	0.49191		1963.18	52.8318		1963.18	74.3804		1963.18	70.4263
26.1691	155		26.1691	176		26.48	0.46219		1961.25	52.8488		1961.25	74.3984		1961.25	70.4838
26.1891	124		26.1891	174		26.5003	0.50412		1959.32	52.8734		1959.32	74.3999		1959.32	70.4631
26.2091	158		26.2091	138		26.5206	0.55857		1957.39	52.8841		1957.39	74.3874		1957.39	70.4158
26.2291	147		26.2291	118		26.5409	0.46286		1955.47	52.8907		1955.47	74.3965		1955.47	70.4157
26.2491	145		26.2491	104		26.5612	0.46712		1953.54	52.9434		1953.54	74.4121		1953.54	70.4623
26.2691	134		26.2691	73		26.5815	0.4078		1951.61	52.989		1951.61	74.4167		1951.61	70.514
26.2891	150		26.2891	119		26.6018	0.44034		1949.68	52.9911		1949.68	74.415		1949.68	70.5415
26.3092	158		26.3092	107		26.6221	0.49099		1947.75	53.002		1947.75	74.3719		1947.75	70.5319
26.3292	151		26.3292	106		26.6424	0.45448		1945.82	52.9931		1945.82	74.2932		1945.82	70.5184
26.3492	145		26.3492	109		26.6627	0.52661		1943.89	52.9432		1943.89	74.2692		1943.89	70.5529
26.3692	164		26.3692	105		26.683	0.55599		1941.97	52.9832		1941.97	74.3289		1941.97	70.6144
26.3892	165		26.3892	103		26.7033	0.47585		1940.04	53.1174		1940.04	74.4052		1940.04	70.6449
26.4092	153		26.4092	119		26.7236	0.4659		1938.11	53.2047		1938.11	74.4554		1938.11	70.6555
26.4292	174		26.4292	102		26.7439	0.40339		1936.18	53.2221		1936.18	74.4483		1936.18	70.6794
26.4492	171		26.4492	88		26.7642	0.42473		1934.25	53.2206		1934.25	74.3906		1934.25	70.713
26.4692	162		26.4692	89		26.7845	0.53119		1932.32	53.2268		1932.32	74.3439		1932.32	70.7378
26.4892	178		26.4892	89		26.8048	0.43736		1930.4	53.2746		1930.4	74.3275		1930.4	70.749
26.5092	186		26.5092	71		26.8251	0.55389		1928.47	53.3422		1928.47	74.3081		1928.47	70.7503
26.5293	153		26.5293	97		26.8454	0.53712		1926.54	53.3592		1926.54	74.2772		1926.54	70.7473
26.5493	154		26.5493	88		26.8657	0.51166		1924.61	53.3453		1924.61	74.253		1924.61	70.7509
26.5693	180		26.5693	71		26.886	0.49897		1922.68	53.3438		1922.68	74.2398		1922.68	70.7645
26.5893	145		26.5893	64		26.9063	0.44236		1920.75	53.31		1920.75	74.2075		1920.75	70.7683
26.6093	146		26.6093	83		26.9266	0.45369		1918.82	53.2512		1918.82	74.1419		1918.82	70.7657
26.6293	144		26.6293	65		26.9469	0.54277		1916.9	53.2798		1916.9	74.1235		1916.9	70.8007
26.6493	133		26.6493	69		26.9672	0.48588		1914.97	53.4086		1914.97	74.186		1914.97	70.8519
26.6693	161		26.6693	76		26.9875	0.56926		1913.04	53.5054		1913.04	74.1846		1913.04	70.8391
26.6893	138		26.6893	77		27.0078	0.53221		1911.11	53.4943		1911.11	74.0834		1911.11	70.7943
26.7093	152		26.7093	93		27.0281	0.46646		1909.18	53.4668		1909.18	74.0784		1909.18	70.8173
26.7293	141		26.7293	75		27.0484	0.39845		1907.25	53.5349		1907.25	74.1653		1907.25	70.8596
26.7493	131		26.7493	84		27.0687	0.52719		1905.33	53.6218		1905.33	74.1229		1905.33	70.8387
26.7694	141		26.7694	66		27.089	0.53435		1903.4	53.6228		1903.4	74.0297		1903.4	70.8334
26.7894	147		26.7894	87		27.1093	0.54445		1901.47	53.6075		1901.47	74.0273		1901.47	70.889
26.8094	157		26.8094	67		27.1297	0.45111		1899.54	53.6332		1899.54	74.0127		1899.54	70.9256
26.8294	136		26.8294	78		27.15	0.47104		1897.61	53.6328		1897.61	73.9468		1897.61	70.9025
26.8494	125		26.8494	77		27.1702	0.49515		1895.68	53.6172		1895.68	73.9355		1895.68	70.8637
26.8694	159		26.8694	79		27.1906	0.5472		1893.75	53.6501		1893.75	73.9385		1893.75	70.8524
26.8894	144		26.8894	77		27.2109	0.54924		1891.83	53.6684		1891.83	73.8717		1891.83	70.8755
26.9094	138		26.9094	85		27.2312	0.45983		1889.9	53.6471		1889.9	73.8113		1889.9	70.9009
26.9294	135		26.9294	68		27.2515	0.4857		1887.97	53.6871		1887.97	73.8099		1887.97	70.9077
26.9494	149		26.9494	102		27.2718	0.47054		1886.04	53.7658		1886.04	73.8052		1886.04	70.9229
26.9694	140		26.9694	85		27.2921	0.48565		1884.11	53.7873		1884.11	73.7857		1884.11	70.9336
26.9895	154		26.9895	82		27.3124	0.55094		1882.18	53.8139		1882.18	73.7825		1882.18	70.8899
27.0095	132		27.0095	85		27.3327	0.51194		1880.26	53.8762		1880.26	73.7724		1880.26	70.8416
27.0295	153		27.0295	90		27.353	0.51778		1878.33	53.8703		1878.33	73.7385		1878.33	70.8687
27.0495	173		27.0495	82		27.3733	0.47368		1876.4	53.8483		1876.4	73.7241		1876.4	70.9246
27.0695	137		27.0695	108		27.3936	0.49192		1874.47	53.9193		1874.47	73.7315		1874.47	70.9267
27.0895	134		27.0895	104		27.4139	0.487		1872.54	53.9059		1872.54	73.6458		1872.54	70.874
27.1095	165		27.1095	94		27.4342	0.43705		1870.61	53.6846		1870.61	73.4347		1870.61	70.8129
27.1295	158		27.1295	97		27.4545	0.47368		1868.68	53.5691		1868.68	73.3332		1868.68	70.818
27.1495	182		27.1495	80		27.4748	0.48732		1866.76	53.7395		1866.76	73.4412		1866.76	70.8883
27.1695	156		27.1695	68		27.4951	0.59989		1864.83	53.9597		1864.83	73.53		1864.83	70.9147
27.1895	143		27.1895	76		27.5154	0.45261		1862.9	54.04		1862.9	73.5008		1862.9	70.8895
27.2096	164		27.2096	105		27.5357	0.57413		1860.97	54.0385		1860.97	73.4781		1860.97	70.9013
27.2295	135		27.2295	107		27.556	0.47496		1859.04	54.0335		1859.04	73.4598		1859.04	70.9249
27.2496	134		27.2496	101		27.5763	0.51515		1857.11	54.0427		1857.11	73.3959		1857.11	70.906
27.2696	151		27.2696	102		27.5966	0.5316		1855.19	54.0708		1855.19	73.3706		1855.19	70.892
27.2896	147		27.2896	101		27.6169	0.55759		1853.26	54.0935		1853.26	73.3804		1853.26	70.8862
27.3096	142		27.3096	80		27.6372	0.54487		1851.33	54.1096		1851.33	73.3449		1851.33	70.8553
27.3296	136		27.3296	92		27.6575	0.55007		1849.4	54.1218		1849.4	73.2796		1849.4	70.8394
27.3496	157		27.3496	73		27.6778	0.53645		1847.47	53.9978		1847.47	73.1278		1847.47	70.8054
27.3696	152		27.3696	96		27.6981	0.55826		1845.54	53.7037		1845.54	72.8859		1845.54	70.6961
27.3896	136		27.3896	96		27.7184	0.55157		1843.61	53.6174		1843.61	72.865		1843.61	70.6622
27.4096	139		27.4096	115		27.7387	0.55444		1841.69	53.952		1841.69	73.0899		1841.69	70.7692
27.4296	152		27.4296	94		27.759	0.56662		1839.76	54.2321		1839.76	73.1164		1839.76	70.7872
27.4496	130		27.4496	79		27.7793	0.52748		1837.83	54.1753		1837.83	72.9781		1837.83	70.6988
27.4697	161		27.4697	85		27.7996	0.55933		1835.9	54.1652		1835.9	73.0245		1835.9	70.7331
27.4897	146		27.4897	78		27.8199	0.50577		1833.97	54.2545		1833.97	73.0028		1833.97	70.7771
27.5097	165		27.5097	81		27.8402	0.59498		1832.04	54.1003		1832.04	72.7721		1832.04	70.6666
27.5297	146		27.5297	80		27.8605	0.54498		1830.12	53.8938		1830.12	72.6877		1830.12	70.5741
27.5497	146		27.5497	76		27.8808	0.59997		1828.19	53.96		1828.19	72.744		1828.19	70.609
27.5697	160		27.5697	81		27.9011	0.61279		1826.26	54.0727		1826.26	72.6675		1826.26	70.6458
27.5897	177		27.5897	72		27.9214	0.57841		1824.33	54.0893		1824.33	72.6128		1824.33	70.6624
27.6097	157		27.6097	66		27.9417	0.48571		1822.4	54.1987		1822.4	72.6818		1822.4	70.6945
27.6297	141		27.6297	70		27.9621	0.50377		1820.47	54.322		1820.47	72.6547		1820.47	70.6816
27.6497	146		27.6497	69		27.9824	0.53638		1818.54	54.3126		1818.54	72.5649		1818.54	70.6321
27.6697	149		27.6697	69		28.0026	0.63456		1816.62	54.329		1816.62	72.5522		1816.62	70.6172
27.6898	147		27.6898	66		28.023	0.59598		1814.69	54.3774		1814.69	72.4868		1814.69	70.6155
27.7098	173		27.7098	87		28.0433	0.53356		1812.76	54.2866		1812.76	72.3561		1812.76	70.5977
27.7298	142		27.7298	71		28.0636	0.45537		1810.83	54.1992		1810.83	72.3074		1810.83	70.5804
27.7498	131		27.7498	64		28.0839	0.47691		1808.9	54.2594		1808.9	72.2699		1808.9	70.5466
27.7698	190		27.7698	74		28.1042	0.45043		1806.97	54.2959		1806.97	72.1914		1806.97	70.5051
27.7898	160		27.7898	94		28.1245	0.51959		1805.05	54.272		1805.05	72.1506		1805.05	70.4966
27.8098	165		27.8098	75		28.1448	0.53225		1803.12	54.2456		1803.12	72.0274		1803.12	70.4763
27.8298	194		27.8298	70		28.1651	0.58361		1801.19	54.1233		1801.19	71.8283		1801.19	70.4117
27.8498	175		27.8498	90		28.1854	0.57441		1799.26	54.0944		1799.26	71.854		1799.26	70.3833
27.8698	172		27.8698	94		28.2057	0.59368		1797.33	54.2658		1797.33	71.907		1797.33	70.3826
27.8898	155		27.8898	113		28.226	0.60079		1795.4	54.1919		1795.4	71.6316		1795.4	70.322
27.9098	185		27.9098	100		28.2463	0.49182		1793.47	53.8276		1793.47	71.3177		1793.47	70.2433
27.9299	170		27.9299	96		28.2666	0.53077		1791.55	53.7998		1791.55	71.3739		1791.55	70.2554
27.9499	145		27.9499	117		28.2869	0.49041		1789.62	54.1446		1789.62	71.5503		1789.62	70.3163
27.9699	159		27.9699	128		28.3072	0.59443		1787.69	54.2949		1787.69	71.5229		1787.69	70.298
27.9899	207		27.9899	116		28.3275	0.55155		1785.76	54.2203		1785.76	71.3939		1785.76	70.2034
28.0099	181		28.0099	90		28.3478	0.55725		1783.83	54.1845		1783.83	71.2906		1783.83	70.1462
28.0299	198		28.0299	109		28.3681	0.52048		1781.9	54.1575		1781.9	71.1968		1781.9	70.1526
28.0499	197		28.0499	95		28.3884	0.52333		1779.98	54.1537		1779.98	71.1285		1779.98	70.1442
28.0699	188		28.0699	97		28.4087	0.54052		1778.05	54.2386		1778.05	71.0544		1778.05	70.0938
28.0899	196		28.0899	106		28.429	0.51687		1776.12	54.1443		1776.12	70.8258		1776.12	70.0151
28.1099	210		28.1099	105		28.4493	0.51771		1774.19	53.7303		1774.19	70.4558		1774.19	69.9018
28.1299	229		28.1299	88		28.4696	0.61176		1772.26	53.4156		1772.26	70.2494		1772.26	69.8264
28.15	193		28.15	97		28.4899	0.50629		1770.33	53.5522		1770.33	70.3468		1770.33	69.8655
28.17	217		28.17	111		28.5102	--		1768.4	53.9037		1768.4	70.4286		1768.4	69.8989
28.19	212		28.19	107		28.5305	0.52072		1766.48	54.1235		1766.48	70.2751		1766.48	69.8127
28.21	192		28.21	91		28.5508	0.5187		1764.55	54.1095		1764.55	70.0374		1764.55	69.7015
28.23	196		28.23	99		28.5711	0.49124		1762.62	53.9869		1762.62	69.8381		1762.62	69.6382
28.25	189		28.25	109		28.5914	0.59224		1760.69	53.9275		1760.69	69.6624		1760.69	69.6004
28.27	201		28.27	86		28.6117	0.57605		1758.76	53.9599		1758.76	69.5213		1758.76	69.592
28.29	186		28.29	84		28.632	0.57777		1756.83	53.993		1756.83	69.3563		1756.83	69.5722
28.31	180		28.31	94		28.6523	--		1754.9	53.9557		1754.9	69.0599		1754.9	69.4775
28.33	189		28.33	87		28.6726	0.59563		1752.98	53.7973		1752.98	68.6583		1752.98	69.3441
28.35	211		28.35	83		28.6929	0.55012		1751.05	53.5664		1751.05	68.268		1751.05	69.229
28.37	177		28.37	71		28.7132	0.59056		1749.12	53.4946		1749.12	68.0069		1749.12	69.1677
28.39	216		28.39	92		28.7335	0.5191		1747.19	53.6857		1747.19	67.891		1747.19	69.1924
28.4101	222		28.4101	77		28.7538	0.45982		1745.26	53.8616		1745.26	67.6975		1745.26	69.1938
28.4301	195		28.4301	80		28.7741	0.51538		1743.33	53.7563		1743.33	67.2729		1743.33	69.0358
28.4501	212		28.4501	78		28.7945	0.50185		1741.41	53.5535		1741.41	66.8815		1741.41	68.8585
28.4701	240		28.4701	92		28.8148	0.5348		1739.48	53.5528		1739.48	66.7115		1739.48	68.8146
28.4901	227		28.4901	104		28.835	--		1737.55	53.4862		1737.55	66.3974		1737.55	68.7098
28.5101	237		28.5101	98		28.8554	0.62547		1735.62	52.96		1735.62	65.8127		1735.62	68.4508
28.5301	229		28.5301	94		28.8757	0.57525		1733.69	52.4778		1733.69	65.5451		1733.69	68.307
28.5501	248		28.5501	92		28.896	0.63566		1731.76	52.8644		1731.76	65.8448		1731.76	68.3445
28.5701	220		28.5701	94		28.9163	0.56946		1729.83	53.5093		1729.83	66.0193		1729.83	68.2824
28.5901	232		28.5901	91		28.9366	0.57557		1727.91	53.5819		1727.91	65.8963		1727.91	68.1359
28.6102	266		28.6102	81		28.9569	0.54593		1725.98	53.4391		1725.98	65.8069		1725.98	68.0375
28.6302	239		28.6302	97		28.9772	0.55809		1724.05	53.5019		1724.05	65.8057		1724.05	67.9367
28.6502	244		28.6502	106		28.9975	0.57337		1722.12	53.4089		1722.12	65.6973		1722.12	67.7523
28.6702	277		28.6702	88		29.0178	0.65848		1720.19	52.8652		1720.19	65.4216		1720.19	67.4746
28.6902	241		28.6902	83		29.0381	0.53442		1718.26	52.2025		1718.26	65.1677		1718.26	67.171
28.7102	299		28.7102	95		29.0584	0.53292		1716.34	51.9437		1716.34	65.2268		1716.34	66.9936
28.7302	284		28.7302	91		29.0787	0.56835		1714.41	52.2432		1714.41	65.5258		1714.41	66.9476
28.7502	289		28.7502	99		29.099	0.62038		1712.48	52.6797		1712.48	65.6851		1712.48	66.8357
28.7702	327		28.7702	87		29.1193	0.5482		1710.55	52.704		1710.55	65.6241		1710.55	66.5788
28.7902	296		28.7902	81		29.1396	0.51031		1708.62	52.3529		1708.62	65.5084		1708.62	66.27
28.8102	322		28.8102	99		29.1599	0.58569		1706.69	52.0931		1706.69	65.3694		1706.69	65.9883
28.8302	337		28.8302	84		29.1802	0.56083		1704.76	51.8635		1704.76	65.1137		1704.76	65.7135
28.8502	299		28.8502	102		29.2005	0.59271		1702.84	51.2681		1702.84	64.713		1702.84	65.3704
28.8703	278		28.8703	88		29.2208	0.55047		1700.91	50.5489		1700.91	64.3002		1700.91	64.9393
28.8903	295		28.8903	95		29.2411	0.51926		1698.98	50.2379		1698.98	64.1405		1698.98	64.5442
28.9103	240		28.9103	89		29.2614	0.48429		1697.05	50.2888		1697.05	64.242		1697.05	64.2756
28.9303	286		28.9303	88		29.2817	--		1695.12	50.494		1695.12	64.3374		1695.12	64.0405
28.9503	259		28.9503	93		29.302	0.65256		1693.19	50.7546		1693.19	64.3721		1693.19	63.7592
28.9703	238		28.9703	111		29.3223	0.5881		1691.27	50.8778		1691.27	64.3496		1691.27	63.4454
28.9903	223		28.9903	102		29.3426	0.51856		1689.34	50.6994		1689.34	64.028		1689.34	63.0524
29.0103	213		29.0103	117		29.3629	--		1687.41	50.0958		1687.41	63.3691		1687.41	62.5369
29.0303	232		29.0303	106		29.3832	0.4981		1685.48	49.1822		1685.48	62.7419		1685.48	61.9801
29.0503	181		29.0503	117		29.4035	0.51555		1683.55	48.7257		1683.55	62.5413		1683.55	61.5385
29.0703	205		29.0703	125		29.4238	0.56007		1681.62	49.103		1681.62	62.635		1681.62	61.2185
29.0904	206		29.0904	136		29.4441	0.66155		1679.69	49.3836		1679.69	62.4798		1679.69	60.8393
29.1104	190		29.1104	142		29.4644	0.67751		1677.77	48.9814		1677.77	61.8572		1677.77	60.3313
29.1304	192		29.1304	190		29.4847	0.6041		1675.84	48.421		1675.84	61.1431		1675.84	59.8338
29.1504	181		29.1504	206		29.505	0.56404		1673.91	48.2023		1673.91	60.7002		1673.91	59.4343
29.1704	206		29.1704	241		29.5253	0.66903		1671.98	47.9566		1671.98	60.1078		1671.98	59.0004
29.1904	197		29.1904	276		29.5456	0.55161		1670.05	47.5267		1670.05	59.2027		1670.05	58.5084
29.2104	197		29.2104	378		29.5659	0.57205		1668.12	47.3696		1668.12	58.5069		1668.12	58.1217
29.2304	212		29.2304	449		29.5862	0.5724		1666.2	47.4634		1666.2	57.7905		1666.2	57.8064
29.2504	185		29.2504	639		29.6065	--		1664.27	47.202		1664.27	56.3948		1664.27	57.3813
29.2704	215		29.2704	851		29.6269	0.52023		1662.34	46.6079		1662.34	54.7138		1662.34	56.9478
29.2904	189		29.2904	1090		29.6471	0.5186		1660.41	46.4539		1660.41	53.2116		1660.41	56.7293
29.3104	190		29.3104	1663		29.6674	0.59765		1658.48	46.5904		1658.48	51.2164		1658.48	56.5134
29.3305	188		29.3305	2152		29.6878	0.58949		1656.55	45.8924		1656.55	48.6156		1656.55	56.0501
29.3505	233		29.3505	2864		29.7081	0.60213		1654.62	44.3584		1654.62	46.1589		1654.62	55.5742
29.3705	210		29.3705	3370		29.7284	0.58727		1652.7	43.569		1652.7	44.77		1652.7	55.4552
29.3905	214		29.3905	3478		29.7487	0.55926		1650.77	44.0102		1650.77	44.3473		1650.77	55.5029
29.4105	220		29.4105	2969		29.769	0.46626		1648.84	44.1927		1648.84	44.4162		1648.84	55.42
29.4305	183		29.4305	2424		29.7893	0.52681		1646.91	43.8311		1646.91	45.3117		1646.91	55.3449
29.4505	197		29.4505	2078		29.8096	--		1644.98	43.7872		1644.98	47.0098		1644.98	55.4313
29.4705	196		29.4705	1697		29.8299	0.52389		1643.05	44.2604		1643.05	48.9959		1643.05	55.6221
29.4905	169		29.4905	1125		29.8502	0.53618		1641.13	44.6175		1641.13	51.0618		1641.13	55.8222
29.5105	178		29.5105	715		29.8705	0.58454		1639.2	44.5031		1639.2	52.7553		1639.2	55.9515
29.5305	203		29.5305	484		29.8908	--		1637.27	44.1545		1637.27	53.9982		1637.27	56.0387
29.5506	165		29.5506	350		29.9111	0.57996		1635.34	44.2497		1635.34	55.6271		1635.34	56.2954
29.5706	180		29.5706	258		29.9314	0.57367		1633.41	44.9985		1633.41	57.4306		1633.41	56.7349
29.5906	178		29.5906	201		29.9517	0.47156		1631.48	45.7261		1631.48	58.5162		1631.48	57.1421
29.6106	184		29.6106	208		29.972	0.48742		1629.55	46.0812		1629.55	59.2997		1629.55	57.5236
29.6306	193		29.6306	167		29.9923	0.59895		1627.63	46.3274		1627.63	60.1324		1627.63	57.9639
29.6506	187		29.6506	153		30.0126	0.61585		1625.7	46.5894		1625.7	60.6132		1625.7	58.4224
29.6706	166		29.6706	133		30.0329	0.67082		1623.77	46.9077		1623.77	61.0958		1623.77	58.9703
29.6906	173		29.6906	127		30.0532	0.58692		1621.84	47.4785		1621.84	61.8898		1621.84	59.6127
29.7106	186		29.7106	136		30.0735	0.50285		1619.91	47.9906		1619.91	62.2762		1619.91	60.1415
29.7306	177		29.7306	118		30.0938	0.51259		1617.98	48.102		1617.98	62.2942		1617.98	60.6029
29.7506	182		29.7506	117		30.1141	0.47557		1616.06	48.3342		1616.06	62.7324		1616.06	61.2372
29.7706	161		29.7706	109		30.1344	--		1614.13	49.159		1614.13	63.4626		1614.13	61.9705
29.7907	179		29.7907	121		30.1547	0.60924		1612.2	49.9524		1612.2	63.8726		1612.2	62.5916
29.8107	154		29.8107	112		30.175	0.57155		1610.27	50.3022		1610.27	64.0988		1610.27	63.1378
29.8307	186		29.8307	98		30.1953	0.54963		1608.34	50.6333		1608.34	64.3866		1608.34	63.6889
29.8507	170		29.8507	97		30.2156	0.47914		1606.41	51.1635		1606.41	64.6774		1606.41	64.2253
29.8707	155		29.8707	110		30.2359	0.57264		1604.48	51.5458		1604.48	64.9267		1604.48	64.7166
29.8907	172		29.8907	103		30.2562	0.58161		1602.56	51.7984		1602.56	65.1638		1602.56	65.173
29.9107	169		29.9107	95		30.2765	0.5466		1600.63	52.2034		1600.63	65.3816		1600.63	65.6322
29.9307	161		29.9307	87		30.2968	0.55081		1598.7	52.5756		1598.7	65.5575		1598.7	66.0896
29.9507	163		29.9507	77		30.3171	0.57455		1596.77	52.7562		1596.77	65.6876		1596.77	66.5024
29.9707	157		29.9707	98		30.3374	0.54682		1594.84	53.0181		1594.84	65.8189		1594.84	66.8775
29.9907	173		29.9907	86		30.3577	--		1592.91	53.3359		1592.91	65.9527		1592.91	67.215
30.0108	176		30.0108	73		30.378	0.58894		1590.99	53.4722		1590.99	66.0594		1590.99	67.4964
30.0308	173		30.0308	78		30.3983	--		1589.06	53.7006		1589.06	66.2273		1589.06	67.8033
30.0508	180		30.0508	84		30.4186	0.54787		1587.13	54.0637		1587.13	66.3933		1587.13	68.1344
30.0708	164		30.0708	72		30.4389	0.58543		1585.2	54.1639		1585.2	66.4148		1585.2	68.3749
30.0908	178		30.0908	77		30.4592	0.46392		1583.27	54.2411		1583.27	66.4809		1583.27	68.5933
30.1108	168		30.1108	83		30.4795	0.56011		1581.34	54.5289		1581.34	66.6143		1581.34	68.8298
30.1308	171		30.1308	88		30.4998	0.55779		1579.41	54.4392		1579.41	66.4553		1579.41	68.9261
30.1508	192		30.1508	83		30.5202	0.53584		1577.49	53.9164		1577.49	66.1782		1577.49	68.9626
30.1708	196		30.1708	91		30.5404	--		1575.56	53.9171		1575.56	66.3919		1575.56	69.2108
30.1908	181		30.1908	85		30.5608	0.43894		1573.63	54.4723		1573.63	66.7779		1573.63	69.5142
30.2108	191		30.2108	97		30.5811	0.59063		1571.7	54.6948		1571.7	66.7574		1571.7	69.628
30.2308	196		30.2308	94		30.6014	0.45366		1569.77	54.6002		1569.77	66.646		1569.77	69.7102
30.2508	174		30.2508	88		30.6217	0.52036		1567.84	54.741		1567.84	66.8419		1567.84	69.9032
30.2709	182		30.2709	93		30.642	0.61389		1565.92	55.1126		1565.92	67.1086		1565.92	70.0956
30.2909	208		30.2909	77		30.6623	0.56494		1563.99	55.2509		1563.99	67.0707		1563.99	70.1829
30.3109	190		30.3109	98		30.6826	0.53992		1562.06	54.6423		1562.06	66.5604		1562.06	70.0939
30.3309	194		30.3309	114		30.7029	0.4962		1560.13	53.3927		1560.13	65.8991		1560.13	69.9176
30.3509	176		30.3509	125		30.7232	0.45043		1558.2	53.0612		1558.2	66.1204		1558.2	70.0625
30.3709	187		30.3709	140		30.7435	0.52463		1556.27	54.2056		1556.27	66.9919		1556.27	70.4601
30.3909	178		30.3909	138		30.7638	--		1554.34	55.0906		1554.34	67.2767		1554.34	70.6133
30.4109	187		30.4109	136		30.7841	0.50358		1552.42	55.2679		1552.42	67.2488		1552.42	70.6584
30.4309	193		30.4309	172		30.8044	0.50752		1550.49	55.5567		1550.49	67.4536		1550.49	70.8388
30.4509	190		30.4509	193		30.8247	0.54652		1548.56	55.7759		1548.56	67.525		1548.56	70.9415
30.4709	200		30.4709	258		30.845	0.44558		1546.63	55.5921		1546.63	67.3819		1546.63	70.9364
30.491	210		30.491	336		30.8653	0.51349		1544.7	55.2829		1544.7	67.2261		1544.7	70.9655
30.511	205		30.511	463		30.8856	--		1542.77	54.7293		1542.77	66.8313		1542.77	70.9079
30.531	219		30.531	582		30.9059	0.52445		1540.85	54.0461		1540.85	66.4994		1540.85	70.827
30.551	214		30.551	744		30.9262	0.53711		1538.92	54.3768		1538.92	67.0054		1538.92	71.0454
30.571	231		30.571	949		30.9465	0.50089		1536.99	55.4141		1536.99	67.5765		1536.99	71.3283
30.591	209		30.591	1086		30.9668	0.46489		1535.06	55.7701		1535.06	67.4935		1535.06	71.383
30.611	225		30.611	1195		30.9871	0.4477		1533.13	55.724		1533.13	67.4738		1533.13	71.4425
30.631	234		30.631	994		31.0074	0.5416		1531.2	56.0746		1531.2	67.8127		1531.2	71.5889
30.651	233		30.651	907		31.0277	0.4034		1529.27	56.2946		1529.27	67.8309		1529.27	71.6033
30.671	225		30.671	748		31.048	0.57876		1527.35	56.0479		1527.35	67.5957		1527.35	71.5871
30.691	254		30.691	607		31.0683	0.52952		1525.42	55.8767		1525.42	67.5176		1525.42	71.6823
30.7111	235		30.7111	480		31.0886	--		1523.49	55.6863		1523.49	67.3221		1523.49	71.6943
30.7311	255		30.7311	344		31.1089	0.53039		1521.56	55.273		1521.56	67.1056		1521.56	71.6385
30.7511	250		30.7511	238		31.1292	0.49537		1519.63	55.4152		1519.63	67.4171		1519.63	71.7484
30.7711	247		30.7711	168		31.1495	0.42469		1517.7	56.0156		1517.7	67.7007		1517.7	71.8642
30.7911	252		30.7911	149		31.1698	0.44324		1515.78	56.1933		1515.78	67.6053		1515.78	71.8896
30.8111	295		30.8111	134		31.1901	0.53924		1513.85	56.3224		1513.85	67.6947		1513.85	72.0181
30.8311	292		30.8311	128		31.2104	0.48613		1511.92	56.6037		1511.92	67.8118		1511.92	72.1406
30.8511	293		30.8511	96		31.2307	0.59115		1509.99	56.2614		1509.99	67.4034		1509.99	72.033
30.8711	323		30.8711	102		31.251	0.61606		1508.06	55.3401		1508.06	66.8428		1508.06	71.8423
30.8911	314		30.8911	113		31.2713	0.38471		1506.13	55.1555		1506.13	66.9482		1506.13	71.8858
30.9111	293		30.9111	84		31.2916	0.54745		1504.2	56.0719		1504.2	67.5398		1504.2	72.1523
30.9311	319		30.9311	81		31.3119	0.45556		1502.28	56.8947		1502.28	67.8337		1502.28	72.3441
30.9511	332		30.9511	87		31.3322	0.47359		1500.35	56.9262		1500.35	67.6348		1500.35	72.3241
30.9712	365		30.9712	108		31.3526	0.50938		1498.42	56.4925		1498.42	67.3014		1498.42	72.238
30.9912	363		30.9912	96		31.3728	0.45791		1496.49	56.4405		1496.49	67.3869		1496.49	72.3117
31.0112	397		31.0112	93		31.3932	0.45615		1494.56	56.8933		1494.56	67.713		1494.56	72.4586
31.0312	404		31.0312	100		31.4135	0.46705		1492.63	57.0352		1492.63	67.6674		1492.63	72.4868
31.0512	414		31.0512	114		31.4338	0.47451		1490.7	56.7323		1490.7	67.4296		1490.7	72.4851
31.0712	403		31.0712	93		31.4541	0.5029		1488.78	56.6878		1488.78	67.4678		1488.78	72.5464
31.0912	415		31.0912	92		31.4744	0.47192		1486.85	57.0607		1486.85	67.6368		1486.85	72.6037
31.1112	369		31.1112	98		31.4947	0.46664		1484.92	57.3941		1484.92	67.6838		1484.92	72.6488
31.1312	379		31.1312	117		31.515	0.488		1482.99	57.5154		1482.99	67.6669		1482.99	72.693
31.1512	315		31.1512	102		31.5353	0.46868		1481.06	57.5143		1481.06	67.6089		1481.06	72.7047
31.1713	317		31.1713	114		31.5556	0.49344		1479.13	57.4823		1479.13	67.5121		1479.13	72.7184
31.1913	301		31.1913	110		31.5759	0.47151		1477.21	57.3787		1477.21	67.3346		1477.21	72.7048
31.2113	327		31.2113	121		31.5962	0.4547		1475.28	56.9982		1475.28	66.9768		1475.28	72.5882
31.2313	284		31.2313	139		31.6165	0.50948		1473.35	56.5674		1473.35	66.6854		1473.35	72.4901
31.2513	264		31.2513	129		31.6368	0.50151		1471.42	56.7704		1471.42	66.8255		1471.42	72.5647
31.2713	255		31.2713	146		31.6571	0.56434		1469.49	57.3958		1469.49	67.0463		1469.49	72.674
31.2913	235		31.2913	142		31.6774	0.47384		1467.56	57.5341		1467.56	66.893		1467.56	72.6638
31.3113	242		31.3113	180		31.6977	0.4096		1465.63	57.2297		1465.63	66.6534		1465.63	72.6327
31.3313	237		31.3313	189		31.718	0.51281		1463.71	57.2935		1463.71	66.7458		1463.71	72.6992
31.3513	216		31.3513	240		31.7383	0.46286		1461.78	57.5662		1461.78	66.8166		1461.78	72.7526
31.3713	244		31.3713	269		31.7586	0.49418		1459.85	57.1482		1459.85	66.4224		1459.85	72.6508
31.3913	239		31.3913	297		31.7789	0.49015		1457.92	56.2683		1457.92	65.9702		1457.92	72.5137
31.4113	237		31.4113	341		31.7992	0.45851		1455.99	56.3231		1455.99	66.2586		1455.99	72.6157
31.4314	206		31.4314	315		31.8195	0.42661		1454.06	57.3018		1454.06	66.9017		1454.06	72.8521
31.4514	208		31.4514	306		31.8398	0.46655		1452.14	57.7846		1452.14	67.0803		1452.14	72.9181
31.4714	197		31.4714	257		31.8601	0.43275		1450.21	57.589		1450.21	66.9934		1450.21	72.8896
31.4914	225		31.4914	246		31.8804	0.51624		1448.28	57.6014		1448.28	67.1058		1448.28	72.9738
31.5114	224		31.5114	235		31.9007	0.58014		1446.35	57.8431		1446.35	67.1991		1446.35	73.0529
31.5314	204		31.5314	244		31.921	0.45749		1444.42	57.9191		1444.42	67.1913		1444.42	73.0576
31.5514	212		31.5514	213		31.9413	0.50607		1442.49	58.049		1442.49	67.3023		1442.49	73.0809
31.5714	186		31.5714	238		31.9616	0.4257		1440.56	58.0708		1440.56	67.2948		1440.56	73.0521
31.5914	186		31.5914	230		31.9819	0.45402		1438.64	57.6171		1438.64	67.0156		1438.64	72.9448
31.6114	205		31.6114	260		32.0022	0.52057		1436.71	57.2657		1436.71	66.9278		1436.71	72.9435
31.6314	196		31.6314	221		32.0225	0.51102		1434.78	57.5996		1434.78	67.1742		1434.78	73.0524
31.6515	219		31.6515	237		32.0428	0.51339		1432.85	57.9781		1432.85	67.2789		1432.85	73.0908
31.6715	183		31.6715	213		32.0631	0.49367		1430.92	57.9824		1430.92	67.2215		1430.92	73.0915
31.6915	175		31.6915	224		32.0834	0.44813		1428.99	57.9945		1428.99	67.2599		1428.99	73.1254
31.7115	207		31.7115	201		32.1037	0.39551		1427.07	58.0991		1427.07	67.3054		1427.07	73.1242
31.7315	191		31.7315	189		32.124	0.4101		1425.14	58.0912		1425.14	67.258		1425.14	73.1006
31.7515	212		31.7515	194		32.1444	0.43308		1423.21	58.0076		1423.21	67.1491		1423.21	73.0927
31.7715	174		31.7715	237		32.1647	0.44279		1421.28	57.7631		1421.28	66.9102		1421.28	73.0382
31.7915	175		31.7915	239		32.185	0.52356		1419.35	57.4488		1419.35	66.7233		1419.35	73.0059
31.8115	207		31.8115	228		32.2052	0.42254		1417.42	57.6761		1417.42	66.9044		1417.42	73.1103
31.8315	206		31.8315	225		32.2256	0.4866		1415.49	58.2862		1415.49	67.118		1415.49	73.1971
31.8515	196		31.8515	197		32.2459	0.42967		1413.57	58.464		1413.57	67.0206		1413.57	73.1816
31.8715	209		31.8715	214		32.2662	0.39211		1411.64	58.3584		1411.64	66.9186		1411.64	73.2273
31.8916	201		31.8916	180		32.2865	0.38985		1409.71	58.4755		1409.71	66.9144		1409.71	73.3059
31.9116	204		31.9116	160		32.3068	0.41853		1407.78	58.5237		1407.78	66.7609		1407.78	73.3111
31.9316	179		31.9316	153		32.3271	0.44622		1405.85	58.4428		1405.85	66.5857		1405.85	73.3366
31.9516	196		31.9516	154		32.3474	0.48592		1403.92	58.5402		1403.92	66.5645		1403.92	73.3928
31.9716	183		31.9716	162		32.3677	0.40141		1402	58.6324		1402	66.5248		1402	73.3693
31.9916	204		31.9916	129		32.388	0.44991		1400.07	58.538		1400.07	66.4163		1400.07	73.3279
32.0116	179		32.0116	152		32.4083	0.38921		1398.14	58.4682		1398.14	66.3429		1398.14	73.3481
32.0316	197		32.0316	137		32.4286	0.42425		1396.21	58.4496		1396.21	66.2791		1396.21	73.3694
32.0516	199		32.0516	158		32.4489	0.45948		1394.28	58.5019		1394.28	66.2723		1394.28	73.4009
32.0716	203		32.0716	149		32.4692	0.3722		1392.35	58.7761		1392.35	66.3551		1392.35	73.4673
32.0916	215		32.0916	141		32.4895	0.4215		1390.42	58.9607		1390.42	66.2861		1390.42	73.461
32.1116	207		32.1116	144		32.5098	0.46042		1388.5	58.8168		1388.5	65.9491		1388.5	73.383
32.1317	201		32.1317	149		32.5301	0.36473		1386.57	58.8138		1386.57	65.5847		1386.57	73.3865
32.1517	209		32.1517	118		32.5504	0.46826		1384.64	59.1225		1384.64	65.445		1384.64	73.4609
32.1717	222		32.1717	126		32.5707	0.42059		1382.71	59.2537		1382.71	65.5856		1382.71	73.4749
32.1917	199		32.1917	118		32.591	0.37491		1380.78	59.2223		1380.78	65.9124		1380.78	73.4463
32.2117	207		32.2117	134		32.6113	0.50267		1378.85	59.3197		1378.85	66.092		1378.85	73.4254
32.2317	215		32.2317	122		32.6316	0.38326		1376.93	59.282		1376.93	66.0081		1376.93	73.3774
32.2517	215		32.2517	132		32.6519	0.48887		1375	59.1026		1375	66.0152		1375	73.3311
32.2717	214		32.2717	171		32.6722	0.48306		1373.07	59.1861		1373.07	66.1677		1373.07	73.3358
32.2917	218		32.2917	141		32.6925	0.39326		1371.14	59.3967		1371.14	66.2137		1371.14	73.3439
32.3117	254		32.3117	140		32.7128	0.4295		1369.21	59.4629		1369.21	66.1814		1369.21	73.3159
32.3317	217		32.3317	134		32.7331	0.40756		1367.28	59.4832		1367.28	66.1617		1367.28	73.2721
32.3518	213		32.3518	128		32.7534	0.35722		1365.35	59.4664		1365.35	66.0698		1365.35	73.226
32.3718	227		32.3718	116		32.7737	0.38344		1363.43	59.3655		1363.43	65.9635		1363.43	73.1915
32.3918	223		32.3918	127		32.794	0.38036		1361.5	59.3886		1361.5	65.9935		1361.5	73.1964
32.4118	215		32.4118	118		32.8143	0.45161		1359.57	59.5766		1359.57	66.0675		1359.57	73.2213
32.4318	215		32.4318	117		32.8346	0.42613		1357.64	59.7017		1357.64	66.0444		1357.64	73.2174
32.4518	231		32.4518	134		32.8549	0.40833		1355.71	59.7426		1355.71	65.9668		1355.71	73.1808
32.4718	223		32.4718	109		32.8752	0.46073		1353.78	59.791		1353.78	65.8909		1353.78	73.1368
32.4918	241		32.4918	107		32.8955	0.3685		1351.86	59.8032		1351.86	65.804		1351.86	73.0928
32.5118	219		32.5118	130		32.9158	0.41598		1349.93	59.7948		1349.93	65.7049		1349.93	73.0549
32.5318	219		32.5318	124		32.9361	0.4226		1348	59.8356		1348	65.6123		1348	73.0352
32.5518	247		32.5518	131		32.9564	0.37634		1346.07	59.8802		1346.07	65.5455		1346.07	73.0179
32.5718	229		32.5718	132		32.9768	0.38929		1344.14	59.8898		1344.14	65.4747		1344.14	72.9763
32.5919	214		32.5919	131		32.9971	0.44808		1342.21	59.8595		1342.21	65.3191		1342.21	72.9149
32.6119	235		32.6119	116		33.0174	0.44009		1340.28	59.7854		1340.28	65.1216		1340.28	72.8606
32.6319	221		32.6319	114		33.0376	0.49685		1338.36	59.7982		1338.36	65.0054		1338.36	72.8341
32.6519	213		32.6519	125		33.058	0.37117		1336.43	59.9475		1336.43	64.9354		1336.43	72.8281
32.6719	200		32.6719	102		33.0783	0.41469		1334.5	60.0647		1334.5	64.8272		1334.5	72.7981
32.6919	211		32.6919	128		33.0986	0.32897		1332.57	60.0929		1332.57	64.7012		1332.57	72.7355
32.7119	222		32.7119	106		33.1189	0.4216		1330.64	60.1272		1330.64	64.5673		1330.64	72.6986
32.7319	184		32.7319	129		33.1392	0.37193		1328.71	60.1658		1328.71	64.3958		1328.71	72.6933
32.7519	187		32.7519	125		33.1595	0.37867		1326.79	60.1936		1326.79	64.2094		1326.79	72.6514
32.7719	160		32.7719	98		33.1798	0.41084		1324.86	60.2572		1324.86	64.03		1324.86	72.576
32.7919	166		32.7919	121		33.2001	0.40454		1322.93	60.3052		1322.93	63.8381		1322.93	72.5232
32.812	182		32.812	113		33.2204	0.35244		1321	60.2826		1321	63.6395		1321	72.471
32.832	187		32.832	108		33.2407	0.47778		1319.07	60.2649		1319.07	63.4514		1319.07	72.3969
32.852	153		32.852	105		33.261	0.44782		1317.14	60.2855		1317.14	63.273		1317.14	72.3518
32.872	166		32.872	91		33.2813	0.44312		1315.21	60.3064		1315.21	63.112		1315.21	72.3304
32.892	160		32.892	101		33.3016	0.37737		1313.29	60.3521		1313.29	62.9491		1313.29	72.2794
32.912	174		32.912	90		33.3219	0.32748		1311.36	60.4107		1311.36	62.7563		1311.36	72.2253
32.932	155		32.932	77		33.3422	0.37023		1309.43	60.4196		1309.43	62.5764		1309.43	72.1828
32.952	167		32.952	82		33.3625	0.32756		1307.5	60.4254		1307.5	62.4277		1307.5	72.0971
32.972	153		32.972	80		33.3828	0.39744		1305.57	60.4789		1305.57	62.2426		1305.57	72.0126
32.992	156		32.992	89		33.4031	0.43655		1303.64	60.5155		1303.64	62.0394		1303.64	71.995
33.012	156		33.012	101		33.4234	0.4016		1301.72	60.5328		1301.72	61.8646		1301.72	71.961
33.032	149		33.032	76		33.4437	0.37185		1299.79	60.5613		1299.79	61.6652		1299.79	71.8632
33.0521	168		33.0521	81		33.464	0.35387		1297.86	60.5731		1297.86	61.4247		1297.86	71.7746
33.0721	180		33.0721	84		33.4843	0.35268		1295.93	60.5734		1295.93	61.1961		1295.93	71.713
33.0921	161		33.0921	100		33.5046	0.36396		1294	60.5905		1294	60.9677		1294	71.642
33.1121	128		33.1121	107		33.5249	0.44173		1292.07	60.6016		1292.07	60.7233		1292.07	71.5827
33.1321	157		33.1321	86		33.5452	0.34754		1290.14	60.6036		1290.14	60.499		1290.14	71.5427
33.1521	156		33.1521	90		33.5655	0.41209		1288.22	60.6181		1288.22	60.2683		1288.22	71.4835
33.1721	147		33.1721	110		33.5858	0.44143		1286.29	60.6234		1286.29	59.9943		1286.29	71.4131
33.1921	140		33.1921	97		33.6061	0.36695		1284.36	60.6157		1284.36	59.7267		1284.36	71.3601
33.2121	160		33.2121	103		33.6264	0.35137		1282.43	60.6174		1282.43	59.4613		1282.43	71.3114
33.2321	147		33.2321	108		33.6467	0.30261		1280.5	60.6		1280.5	59.1311		1280.5	71.2591
33.2521	163		33.2521	84		33.667	0.36281		1278.57	60.5596		1278.57	58.7722		1278.57	71.2108
33.2722	140		33.2722	105		33.6873	0.29892		1276.65	60.5427		1276.65	58.4266		1276.65	71.1567
33.2922	126		33.2922	120		33.7076	0.38269		1274.72	60.5086		1274.72	58.0296		1274.72	71.1054
33.3122	142		33.3122	96		33.7279	0.35167		1272.79	60.398		1272.79	57.5747		1272.79	71.0761
33.3322	144		33.3322	91		33.7482	0.39756		1270.86	60.2929		1270.86	57.1166		1270.86	71.0474
33.3522	176		33.3522	90		33.7685	0.37268		1268.93	60.2496		1268.93	56.6242		1268.93	70.9995
33.3722	139		33.3722	101		33.7888	0.33813		1267	60.1851		1267	56.1015		1267	70.9363
33.3922	131		33.3922	95		33.8092	0.39905		1265.07	60.0654		1265.07	55.5874		1265.07	70.8537
33.4122	147		33.4122	104		33.8295	0.3191		1263.15	59.9353		1263.15	55.0237		1263.15	70.7747
33.4322	157		33.4322	117		33.8498	0.33703		1261.22	59.8109		1261.22	54.3898		1261.22	70.738
33.4522	172		33.4522	123		33.87	0.31156		1259.29	59.6857		1259.29	53.7513		1259.29	70.724
33.4722	130		33.4722	127		33.8903	0.30717		1257.36	59.5593		1257.36	53.0684		1257.36	70.6873
33.4922	137		33.4922	133		33.9107	0.31593		1255.43	59.4263		1255.43	52.2768		1255.43	70.6361
33.5123	150		33.5123	147		33.931	0.36215		1253.5	59.2889		1253.5	51.4544		1253.5	70.5956
33.5323	148		33.5323	161		33.9513	0.40903		1251.58	59.1612		1251.58	50.6482		1251.58	70.5557
33.5523	157		33.5523	197		33.9716	0.39018		1249.65	59.0582		1249.65	49.7928		1249.65	70.5015
33.5723	156		33.5723	240		33.9919	0.3691		1247.72	58.9915		1247.72	48.8908		1247.72	70.4433
33.5923	145		33.5923	226		34.0122	0.33219		1245.79	58.9502		1245.79	47.9876		1245.79	70.39
33.6123	150		33.6123	286		34.0325	0.35056		1243.86	58.9135		1243.86	47.0762		1243.86	70.3242
33.6323	169		33.6323	340		34.0528	0.30264		1241.93	58.8838		1241.93	46.1849		1241.93	70.2318
33.6523	141		33.6523	342		34.0731	0.29205		1240	58.8661		1240	45.3442		1240	70.1382
33.6723	157		33.6723	337		34.0934	0.32154		1238.08	58.868		1238.08	44.5222		1238.08	70.0635
33.6923	172		33.6923	297		34.1137	0.34003		1236.15	58.9214		1236.15	43.7502		1236.15	69.9852
33.7123	166		33.7123	251		34.134	0.33483		1234.22	59.0131		1234.22	43.0726		1234.22	69.9006
33.7323	140		33.7323	229		34.1543	0.38909		1232.29	59.0898		1232.29	42.4405		1232.29	69.8278
33.7524	153		33.7524	226		34.1746	0.37688		1230.36	59.1647		1230.36	41.8687		1230.36	69.7415
33.7724	163		33.7724	198		34.1949	0.31937		1228.43	59.2588		1228.43	41.3929		1228.43	69.6312
33.7924	160		33.7924	177		34.2152	0.30846		1226.51	59.3362		1226.51	40.9756		1226.51	69.5315
33.8124	150		33.8124	200		34.2355	0.33089		1224.58	59.3929		1224.58	40.6347		1224.58	69.4345
33.8324	145		33.8324	151		34.2558	0.26565		1222.65	59.462		1222.65	40.4106		1222.65	69.313
33.8524	166		33.8524	170		34.2761	0.40805		1220.72	59.5205		1220.72	40.2581		1220.72	69.1952
33.8724	151		33.8724	170		34.2964	0.37813		1218.79	59.539		1218.79	40.1855		1218.79	69.0836
33.8924	150		33.8924	189		34.3167	0.26994		1216.86	59.548		1216.86	40.2449		1216.86	68.931
33.9124	162		33.9124	234		34.337	0.36068		1214.93	59.5665		1214.93	40.3828		1214.93	68.7646
33.9324	140		33.9324	253		34.3573	0.29519		1213.01	59.5756		1213.01	40.5768		1213.01	68.6372
33.9524	157		33.9524	232		34.3776	0.27543		1211.08	59.5761		1211.08	40.8811		1211.08	68.4972
33.9725	152		33.9725	250		34.3979	0.3469		1209.15	59.583		1209.15	41.2502		1209.15	68.2973
33.9925	167		33.9925	261		34.4182	0.39269		1207.22	59.6015		1207.22	41.6455		1207.22	68.0856
34.0125	153		34.0125	228		34.4385	0.36106		1205.29	59.6294		1205.29	42.1237		1205.29	67.8732
34.0325	167		34.0325	269		34.4588	0.29947		1203.36	59.6456		1203.36	42.6368		1203.36	67.6204
34.0525	164		34.0525	252		34.4791	0.33198		1201.43	59.6468		1201.43	43.1082		1201.43	67.35
34.0725	154		34.0725	279		34.4994	0.29751		1199.51	59.6733		1199.51	43.6001		1199.51	67.0822
34.0925	163		34.0925	317		34.5197	0.35113		1197.58	59.7109		1197.58	44.0946		1197.58	66.7794
34.1125	145		34.1125	341		34.54	0.32262		1195.65	59.705		1195.65	44.5258		1195.65	66.4485
34.1325	177		34.1325	462		34.5603	0.40413		1193.72	59.6656		1193.72	44.9404		1193.72	66.1084
34.1525	186		34.1525	523		34.5806	0.33286		1191.79	59.6252		1191.79	45.3299		1191.79	65.7303
34.1725	172		34.1725	784		34.6009	0.28597		1189.86	59.5682		1189.86	45.6175		1189.86	65.3125
34.1925	176		34.1925	988		34.6212	0.30293		1187.94	59.4819		1187.94	45.8342		1187.94	64.8842
34.2126	210		34.2126	1210		34.6415	0.30834		1186.01	59.3722		1186.01	46.0056		1186.01	64.4264
34.2326	190		34.2326	1307		34.6619	0.27783		1184.08	59.2242		1184.08	46.069		1184.08	63.9133
34.2526	204		34.2526	1289		34.6822	0.43795		1182.15	59.0322		1182.15	46.0277		1182.15	63.3653
34.2726	199		34.2726	1108		34.7024	0.30964		1180.22	58.8118		1180.22	45.9108		1180.22	62.7822
34.2926	205		34.2926	945		34.7227	0.29724		1178.29	58.5542		1178.29	45.674		1178.29	62.145
34.3126	199		34.3126	878		34.7431	0.22841		1176.36	58.2477		1176.36	45.3256		1176.36	61.4871
34.3326	235		34.3326	788		34.7634	0.27923		1174.44	57.9104		1174.44	44.9036		1174.44	60.831
34.3526	230		34.3526	632		34.7837	0.31828		1172.51	57.5494		1172.51	44.3442		1172.51	60.1204
34.3726	217		34.3726	516		34.804	0.27635		1170.58	57.1578		1170.58	43.6311		1170.58	59.3281
34.3926	247		34.3926	417		34.8243	0.26981		1168.65	56.7388		1168.65	42.8459		1168.65	58.5115
34.4126	243		34.4126	396		34.8446	0.26241		1166.72	56.2701		1166.72	41.9457		1166.72	57.7016
34.4327	230		34.4327	441		34.8649	0.3659		1164.79	55.7227		1164.79	40.8302		1164.79	56.8774
34.4527	241		34.4527	505		34.8852	0.35185		1162.87	55.1338		1162.87	39.5591		1162.87	56.0453
34.4727	236		34.4727	593		34.9055	0.36133		1160.94	54.5375		1160.94	38.1653		1160.94	55.2129
34.4927	291		34.4927	723		34.9258	0.318		1159.01	53.9113		1159.01	36.6122		1159.01	54.3566
34.5127	227		34.5127	697		34.9461	0.28878		1157.08	53.2301		1157.08	34.911		1157.08	53.4678
34.5327	238		34.5327	600		34.9664	0.34497		1155.15	52.4955		1155.15	33.0363		1155.15	52.5802
34.5527	208		34.5527	508		34.9867	0.30544		1153.22	51.7248		1153.22	30.9498		1153.22	51.745
34.5727	198		34.5727	421		35.007	0.27835		1151.29	50.9317		1151.29	28.7065		1151.29	50.9603
34.5927	196		34.5927	382		35.0273	0.26947		1149.37	50.1054		1149.37	26.3172		1149.37	50.1528
34.6127	223		34.6127	316		35.0476	0.27289		1147.44	49.2518		1147.44	23.7615		1147.44	49.3006
34.6327	191		34.6327	256		35.0679	0.33725		1145.51	48.4111		1145.51	21.186		1145.51	48.4762
34.6527	166		34.6527	171		35.0882	0.30101		1143.58	47.5825		1143.58	18.7518		1143.58	47.704
34.6728	178		34.6728	127		35.1085	0.30107		1141.65	46.7559		1141.65	16.5413		1141.65	46.9393
34.6928	164		34.6928	107		35.1288	0.31473		1139.72	46.0028		1139.72	14.7897		1139.72	46.1891
34.7128	183		34.7128	100		35.1491	0.37506		1137.8	45.3731		1137.8	13.7223		1137.8	45.4727
34.7328	150		34.7328	104		35.1694	0.29557		1135.87	44.8484		1135.87	13.3437		1135.87	44.7765
34.7528	144		34.7528	114		35.1897	0.31823		1133.94	44.4847		1133.94	13.6984		1133.94	44.1473
34.7728	172		34.7728	100		35.21	0.3245		1132.01	44.3424		1132.01	14.7388		1132.01	43.6345
34.7928	163		34.7928	101		35.2303	0.27498		1130.08	44.3532		1130.08	16.0425		1130.08	43.171
34.8128	143		34.8128	104		35.2506	0.29204		1128.15	44.497		1128.15	17.2562		1128.15	42.6908
34.8328	144		34.8328	95		35.2709	0.24128		1126.22	44.8208		1126.22	18.3584		1126.22	42.2115
34.8528	173		34.8528	67		35.2912	0.29736		1124.3	45.2685		1124.3	19.4228		1124.3	41.7591
34.8728	150		34.8728	79		35.3115	0.37845		1122.37	45.7869		1122.37	20.7047		1122.37	41.3684
34.8929	142		34.8929	85		35.3318	0.30019		1120.44	46.3878		1120.44	22.4644		1120.44	41.0397
34.9129	120		34.9129	95		35.3521	0.29855		1118.51	47.0135		1118.51	24.6386		1118.51	40.7165
34.9329	140		34.9329	84		35.3724	0.29789		1116.58	47.589		1116.58	27.0713		1116.58	40.3987
34.9529	150		34.9529	97		35.3927	0.29651		1114.65	48.1216		1114.65	29.6502		1114.65	40.117
34.9729	139		34.9729	81		35.413	0.29955		1112.73	48.6069		1112.73	32.1214		1112.73	39.8246
34.9929	133		34.9929	92		35.4333	0.31913		1110.8	49.0111		1110.8	34.2798		1110.8	39.5054
35.0129	152		35.0129	96		35.4536	0.31966		1108.87	49.3464		1108.87	36.1353		1108.87	39.2243
35.0329	170		35.0329	104		35.4739	0.29936		1106.94	49.6138		1106.94	37.6715		1106.94	38.9845
35.0529	168		35.0529	97		35.4943	0.32484		1105.01	49.7854		1105.01	38.8099		1105.01	38.7511
35.0729	145		35.0729	100		35.5145	0.29782		1103.08	49.8964		1103.08	39.5721		1103.08	38.5358
35.0929	148		35.0929	127		35.5348	0.29862		1101.15	49.9968		1101.15	39.9943		1101.15	38.3254
35.1129	156		35.1129	111		35.5551	0.30939		1099.23	50.0595		1099.23	40.0738		1099.23	38.1245
35.133	150		35.133	137		35.5755	0.31198		1097.3	50.0514		1097.3	39.8529		1097.3	38.0083
35.153	167		35.153	125		35.5958	0.25652		1095.37	49.9869		1095.37	39.326		1095.37	37.949
35.173	173		35.173	154		35.6161	0.30139		1093.44	49.8708		1093.44	38.3711		1093.44	37.8515
35.193	171		35.193	185		35.6364	0.29305		1091.51	49.7121		1091.51	37.0111		1091.51	37.7823
35.213	169		35.213	186		35.6567	0.25606		1089.58	49.5346		1089.58	35.27		1089.58	37.7867
35.233	200		35.233	154		35.677	0.29397		1087.66	49.3534		1087.66	33.0897		1087.66	37.8012
35.253	175		35.253	161		35.6973	0.30493		1085.73	49.1684		1085.73	30.5028		1085.73	37.8344
35.273	160		35.273	129		35.7176	0.27863		1083.8	48.9571		1083.8	27.7109		1083.8	37.9307
35.293	141		35.293	138		35.7379	0.29045		1081.87	48.6801		1081.87	25.0239		1081.87	38.0741
35.313	174		35.313	125		35.7582	0.27334		1079.94	48.3159		1079.94	22.8598		1079.94	38.2688
35.333	172		35.333	118		35.7785	0.25376		1078.01	47.8548		1078.01	21.4633		1078.01	38.5065
35.3531	162		35.3531	114		35.7988	0.24509		1076.08	47.2914		1076.08	20.6359		1076.08	38.7452
35.373	142		35.373	93		35.8191	0.32894		1074.16	46.6586		1074.16	20.0783		1074.16	39.0406
35.3931	157		35.3931	96		35.8394	0.30715		1072.23	45.9902		1072.23	19.6231		1072.23	39.4421
35.4131	145		35.4131	79		35.8597	0.25122		1070.3	45.2675		1070.3	19.0674		1070.3	39.857
35.4331	139		35.4331	105		35.88	0.31546		1068.37	44.4857		1068.37	18.3277		1068.37	40.2654
35.4531	151		35.4531	105		35.9003	0.20229		1066.44	43.6935		1066.44	17.5493		1066.44	40.7702
35.4731	150		35.4731	128		35.9206	0.28901		1064.51	42.9526		1064.51	16.8226		1064.51	41.3534
35.4931	138		35.4931	145		35.9409	0.3424		1062.59	42.3725		1062.59	16.2584		1062.59	41.9408
35.5131	131		35.5131	197		35.9612	0.20191		1060.66	42.0985		1060.66	16.1755		1060.66	42.5659
35.5331	134		35.5331	202		35.9815	0.33425		1058.73	42.2047		1058.73	16.7713		1058.73	43.2364
35.5531	123		35.5531	198		36.0018	0.2626		1056.8	42.7017		1056.8	17.9763		1056.8	43.9268
35.5731	121		35.5731	172		36.0221	0.29014		1054.87	43.5768		1054.87	19.7428		1054.87	44.6788
35.5932	117		35.5932	183		36.0424	0.31405		1052.94	44.6716		1052.94	21.8751		1052.94	45.4675
35.6132	120		35.6132	168		36.0627	0.31703		1051.01	45.7909		1051.01	24.081		1051.01	46.2306
35.6332	109		35.6332	177		36.083	0.25925		1049.09	46.8615		1049.09	26.2194		1049.09	47.0112
35.6532	117		35.6532	169		36.1033	0.23961		1047.16	47.8369		1047.16	28.1599		1047.16	47.8274
35.6732	116		35.6732	147		36.1236	0.29446		1045.23	48.6729		1045.23	29.7691		1045.23	48.5913
35.6932	115		35.6932	172		36.1439	0.25372		1043.3	49.4085		1043.3	31.0961		1043.3	49.2704
35.7132	132		35.7132	150		36.1642	0.24592		1041.37	50.0983		1041.37	32.2496		1041.37	49.9019
35.7332	123		35.7332	129		36.1845	0.28911		1039.44	50.7482		1039.44	33.2907		1039.44	50.4943
35.7532	123		35.7532	92		36.2048	0.28911		1037.52	51.3462		1037.52	34.3247		1037.52	51.0341
35.7732	119		35.7732	103		36.2251	0.31547		1035.59	51.8616		1035.59	35.4049		1035.59	51.5041
35.7932	101		35.7932	95		36.2454	0.25778		1033.66	52.262		1033.66	36.4295		1033.66	51.8759
35.8132	96		35.8132	74		36.2657	0.24201		1031.73	52.5522		1031.73	37.3071		1031.73	52.1315
35.8332	118		35.8332	85		36.286	0.30336		1029.8	52.7263		1029.8	38.0208		1029.8	52.2667
35.8533	108		35.8533	70		36.3063	0.2921		1027.87	52.7576		1027.87	38.5436		1027.87	52.3013
35.8733	127		35.8733	73		36.3267	0.26689		1025.94	52.6634		1025.94	38.8667		1025.94	52.2969
35.8933	104		35.8933	70		36.3469	0.27833		1024.02	52.4511		1024.02	38.9913		1024.02	52.2774
35.9133	94		35.9133	58		36.3672	0.28443		1022.09	52.0592		1022.09	38.9257		1022.09	52.1885
35.9333	127		35.9333	58		36.3875	0.27532		1020.16	51.4799		1020.16	38.8291		1020.16	52.0386
35.9533	120		35.9533	66		36.4079	0.26061		1018.23	50.7729		1018.23	38.9065		1018.23	51.8993
35.9733	126		35.9733	70		36.4282	0.2859		1016.3	49.9864		1016.3	39.1742		1016.3	51.7955
35.9933	97		35.9933	76		36.4485	0.28918		1014.37	49.1888		1014.37	39.4848		1014.37	51.7339
36.0133	121		36.0133	62		36.4688	0.31811		1012.45	48.5041		1012.45	39.6083		1012.45	51.7311
36.0333	111		36.0333	57		36.4891	0.27439		1010.52	48.0321		1010.52	39.3102		1010.52	51.7702
36.0533	133		36.0533	58		36.5094	0.25746		1008.59	47.8189		1008.59	38.6769		1008.59	51.8656
36.0734	109		36.0734	54		36.5297	0.23916		1006.66	47.8717		1006.66	38.1889		1006.66	52.0916
36.0934	104		36.0934	67		36.55	0.30237		1004.73	48.1281		1004.73	38.1892		1004.73	52.4478
36.1134	106		36.1134	66		36.5703	0.28771		1002.8	48.5051		1002.8	38.5312		1002.8	52.85
36.1334	124		36.1334	69		36.5906	0.2622		1000.87	48.9569		1000.87	38.8183		1000.87	53.27
36.1534	109		36.1534	65		36.6109	0.3178		998.946	49.4415		998.946	38.6865		998.946	53.746
36.1734	129		36.1734	71		36.6312	0.28395		997.017	49.9533		997.017	37.9121		997.017	54.305
36.1934	114		36.1934	72		36.6515	0.27632		995.089	50.5433		995.089	36.4306		995.089	54.9417
36.2134	130		36.2134	77		36.6718	0.27023		993.161	51.1915		993.161	34.2733		993.161	55.6289
36.2334	112		36.2334	63		36.6921	0.20132		991.232	51.7949		991.232	31.6233		991.232	56.3461
36.2534	121		36.2534	58		36.7124	0.22034		989.304	52.3131		989.304	29.081		989.304	57.0807
36.2734	119		36.2734	73		36.7327	0.33872		987.375	52.7812		987.375	27.7195		987.375	57.8122
36.2934	108		36.2934	61		36.753	0.25628		985.447	53.2379		985.447	28.3361		985.447	58.5879
36.3135	116		36.3135	79		36.7733	0.32907		983.518	53.7057		983.518	31.1039		983.518	59.4881
36.3335	116		36.3335	63		36.7936	0.3357		981.59	54.1742		981.59	35.3324		981.59	60.4572
36.3535	110		36.3535	66		36.8139	0.24429		979.661	54.6184		979.661	39.9217		979.661	61.3631
36.3735	113		36.3735	85		36.8342	0.30498		977.733	55.0414		977.733	44.1803		977.733	62.1938
36.3935	120		36.3935	76		36.8545	0.27189		975.804	55.4391		975.804	47.8682		975.804	63.0069
36.4135	111		36.4135	83		36.8748	0.23784		973.876	55.7947		973.876	50.8968		973.876	63.7858
36.4335	113		36.4335	59		36.8951	0.26619		971.947	56.1114		971.947	53.3016		971.947	64.4746
36.4535	123		36.4535	75		36.9154	0.23099		970.019	56.3842		970.019	55.1786		970.019	65.0626
36.4735	116		36.4735	63		36.9357	0.21569		968.09	56.6131		968.09	56.613		968.09	65.5709
36.4935	126		36.4935	97		36.956	0.27664		966.162	56.8476		966.162	57.7493		966.162	65.9985
36.5135	125		36.5135	60		36.9763	0.23001		964.234	57.1043		964.234	58.7627		964.234	66.3364
36.5335	99		36.5335	85		36.9966	0.24054		962.305	57.3266		962.305	59.7329		962.305	66.6362
36.5536	121		36.5536	72		37.0169	0.28052		960.377	57.5045		960.377	60.6534		960.377	66.9621
36.5736	121		36.5736	86		37.0372	0.26917		958.448	57.6764		958.448	61.511		958.448	67.2681
36.5936	124		36.5936	83		37.0575	0.30754		956.52	57.8321		956.52	62.3097		956.52	67.4817
36.6136	121		36.6136	62		37.0778	0.29979		954.591	57.9757		954.591	63.0624		954.591	67.6616
36.6336	102		36.6336	69		37.0981	0.31018		952.663	58.1522		952.663	63.7616		952.663	67.8967
36.6536	131		36.6536	83		37.1184	0.21329		950.734	58.3237		950.734	64.3906		950.734	68.1622
36.6736	129		36.6736	79		37.1387	0.30146		948.806	58.4437		948.806	64.9594		948.806	68.421
36.6936	131		36.6936	75		37.1591	0.30069		946.877	58.5555		946.877	65.483		946.877	68.6593
36.7136	120		36.7136	87		37.1793	0.21291		944.949	58.6869		944.949	65.9606		944.949	68.8691
36.7336	147		36.7336	104		37.1996	0.32228		943.02	58.8047		943.02	66.3831		943.02	69.1031
36.7537	125		36.7537	80		37.2199	0.28217		941.092	58.8992		941.092	66.7315		941.092	69.3918
36.7737	140		36.7737	77		37.2403	0.27388		939.163	58.9989		939.163	67.0074		939.163	69.6434
36.7937	123		36.7937	105		37.2606	0.29647		937.235	59.1314		937.235	67.2525		937.235	69.7999
36.8137	111		36.8137	82		37.2809	0.2558		935.306	59.2886		935.306	67.4913		935.306	69.9375
36.8337	134		36.8337	99		37.3012	0.26726		933.378	59.4163		933.378	67.7069		933.378	70.0929
36.8537	108		36.8537	135		37.3215	0.19359		931.45	59.501		931.45	67.8822		931.45	70.2151
36.8737	116		36.8737	150		37.3418	0.25267		929.521	59.6031		929.521	68.0019		929.521	70.2998
36.8937	113		36.8937	190		37.3621	0.23843		927.593	59.7239		927.593	68.0564		927.593	70.3573
36.9137	109		36.9137	257		37.3824	0.22967		925.664	59.7965		925.664	68.0611		925.664	70.343
36.9337	115		36.9337	304		37.4027	0.2815		923.736	59.8381		923.736	68.0197		923.736	70.2656
36.9537	104		36.9537	366		37.423	0.29511		921.807	59.905		921.807	67.9206		921.807	70.1947
36.9737	117		36.9737	431		37.4433	0.32637		919.879	59.9597		919.879	67.7805		919.879	70.1041
36.9937	103		36.9937	425		37.4636	0.2467		917.95	59.9504		917.95	67.5963		917.95	69.9102
37.0138	105		37.0138	409		37.4839	0.25497		916.022	59.8815		916.022	67.3311		916.022	69.6599
37.0338	97		37.0338	320		37.5042	0.22961		914.093	59.7316		914.093	66.9912		914.093	69.4426
37.0538	96		37.0538	329		37.5245	0.25928		912.165	59.4461		912.165	66.5651		912.165	69.2192
37.0738	105		37.0738	314		37.5448	0.28337		910.236	58.9353		910.236	65.9941		910.236	68.9147
37.0938	95		37.0938	313		37.5651	0.26868		908.308	58.0743		908.308	65.2631		908.308	68.5587
37.1138	120		37.1138	316		37.5854	0.26418		906.379	56.9082		906.379	64.3993		906.379	68.2254
37.1338	113		37.1338	306		37.6057	0.31847		904.451	55.8101		904.451	63.4425		904.451	67.9076
37.1538	109		37.1538	319		37.626	0.30446		902.523	55.2171		902.523	62.5041		902.523	67.5555
37.1738	84		37.1738	362		37.6463	0.24578		900.594	55.2256		900.594	61.7179		900.594	67.1881
37.1938	93		37.1938	395		37.6666	0.28034		898.666	55.5666		898.666	61.1026		898.666	66.8572
37.2138	88		37.2138	443		37.6869	0.26413		896.737	55.9145		896.737	60.5444		896.737	66.5413
37.2338	88		37.2338	364		37.7072	0.2437		894.809	56.1445		894.809	59.8841		894.809	66.1981
37.2539	102		37.2539	268		37.7275	0.20459		892.88	56.2467		892.88	58.9834		892.88	65.8644
37.2739	100		37.2739	250		37.7478	0.30482		890.952	56.1284		890.952	57.729		890.952	65.5794
37.2939	107		37.2939	249		37.7681	0.21352		889.023	55.7616		889.023	56.045		889.023	65.3141
37.3139	90		37.3139	195		37.7884	0.25601		887.095	55.3978		887.095	54.0047		887.095	65.0734
37.3339	97		37.3339	171		37.8087	0.28161		885.166	55.339		885.166	51.8416		885.166	64.8943
37.3539	101		37.3539	124		37.829	0.27818		883.238	55.5938		883.238	49.6826		883.238	64.7231
37.3739	106		37.3739	109		37.8493	0.32262		881.309	55.9586		881.309	47.5627		881.309	64.515
37.3939	89		37.3939	95		37.8696	0.24733		879.381	56.2816		879.381	45.7374		879.381	64.3684
37.4139	94		37.4139	78		37.8899	0.34801		877.452	56.5351		877.452	44.4954		877.452	64.3304
37.4339	83		37.4339	79		37.9102	0.26846		875.524	56.7411		875.524	43.9088		875.524	64.3266
37.4539	107		37.4539	75		37.9305	0.23056		873.596	56.899		873.596	44.0059		873.596	64.3373
37.474	84		37.474	79		37.9508	0.26692		871.667	57.0108		871.667	44.7871		871.667	64.416
37.494	91		37.494	68		37.9711	0.3072		869.739	57.1182		869.739	46.0622		869.739	64.5486
37.514	116		37.514	82		37.9915	0.21805		867.81	57.2126		867.81	47.522		867.81	64.6737
37.534	103		37.534	73		38.0117	0.31283		865.882	57.2475		865.882	48.968		865.882	64.7959
37.554	100		37.554	48		38.032	0.23997		863.953	57.2714		863.953	50.324		863.953	64.9628
37.574	106		37.574	59		38.0523	0.26827		862.025	57.3452		862.025	51.4911		862.025	65.1704
37.594	101		37.594	64		38.0727	0.29898		860.096	57.4051		860.096	52.4412		860.096	65.378
37.614	84		37.614	64		38.093	0.27644		858.168	57.3974		858.168	53.2875		858.168	65.5809
37.634	104		37.634	60		38.1133	0.24729		856.239	57.3791		856.239	54.0437		856.239	65.7912
37.654	96		37.654	60		38.1336	0.33273		854.311	57.3811		854.311	54.6046		854.311	65.9917
37.674	82		37.674	63		38.1539	0.21419		852.382	57.3674		852.382	55.0202		852.382	66.1749
37.694	89		37.694	56		38.1742	0.21483		850.454	57.3242		850.454	55.4057		850.454	66.3657
37.7141	96		37.7141	62		38.1945	0.24237		848.525	57.2622		848.525	55.6961		848.525	66.5697
37.7341	90		37.7341	64		38.2148	0.25313		846.597	57.2113		846.597	55.8198		846.597	66.7729
37.7541	113		37.7541	51		38.2351	0.24911		844.669	57.1959		844.669	55.8974		844.669	66.9831
37.7741	104		37.7741	58		38.2554	0.26263		842.74	57.1782		842.74	55.9814		842.74	67.1836
37.7941	95		37.7941	64		38.2757	0.29616		840.812	57.1549		840.812	55.9704		840.812	67.3225
37.8141	100		37.8141	57		38.296	0.27101		838.883	57.187		838.883	55.8205		838.883	67.4146
37.8341	106		37.8341	63		38.3163	0.26965		836.955	57.2427		836.955	55.6207		836.955	67.5558
37.8541	91		37.8541	61		38.3366	0.24659		835.026	57.2346		835.026	55.4198		835.026	67.7671
37.8741	100		37.8741	55		38.3569	0.16509		833.098	57.1904		833.098	55.1491		833.098	67.9359
37.8941	115		37.8941	63		38.3772	0.24741		831.169	57.1685		831.169	54.7827		831.169	67.9974
37.9141	126		37.9141	61		38.3975	0.2943		829.241	57.1452		829.241	54.3988		829.241	68.0472
37.9342	93		37.9342	68		38.4178	0.32292		827.312	57.1183		827.312	54.0235		827.312	68.1692
37.9542	110		37.9542	69		38.4381	0.26913		825.384	57.1292		825.384	53.6151		825.384	68.3041
37.9742	114		37.9742	81		38.4584	0.2933		823.455	57.165		823.455	53.2002		823.455	68.382
37.9942	91		37.9942	68		38.4787	0.21353		821.527	57.1906		821.527	52.8123		821.527	68.4226
38.0142	104		38.0142	51		38.499	0.23853		819.598	57.1903		819.598	52.3887		819.598	68.4546
38.0342	94		38.0342	68		38.5193	0.21006		817.67	57.1631		817.67	51.9014		817.67	68.4902
38.0542	107		38.0542	71		38.5396	0.31665		815.742	57.1543		815.742	51.4198		815.742	68.5371
38.0742	101		38.0742	61		38.5599	0.23455		813.813	57.1793		813.813	50.9921		813.813	68.5709
38.0942	80		38.0942	70		38.5802	0.30278		811.885	57.1599		811.885	50.6068		811.885	68.5681
38.1142	99		38.1142	72		38.6005	0.28391		809.956	57.0908		809.956	50.2425		809.956	68.5271
38.1342	116		38.1342	73		38.6208	0.32462		808.028	57.0605		808.028	49.8699		808.028	68.427
38.1542	84		38.1542	69		38.6411	0.21219		806.099	57.0777		806.099	49.4895		806.099	68.2973
38.1743	80		38.1743	65		38.6614	0.26591		804.171	57.1122		804.171	49.1508		804.171	68.243
38.1943	93		38.1943	65		38.6817	0.2145		802.242	57.1561		802.242	48.8498		802.242	68.2888
38.2143	110		38.2143	73		38.702	0.2485		800.314	57.1696		800.314	48.5376		800.314	68.3323
38.2343	105		38.2343	64		38.7223	0.17853		798.385	57.1361		798.385	48.2657		798.385	68.3031
38.2543	113		38.2543	59		38.7426	0.34612		796.457	57.0993		796.457	48.1094		796.457	68.2389
38.2743	85		38.2743	69		38.7629	0.30002		794.528	57.0677		794.528	48.0054		794.528	68.2019
38.2943	95		38.2943	72		38.7832	0.27864		792.6	57.0353		792.6	47.9021		792.6	68.1968
38.3143	88		38.3143	62		38.8035	0.26806		790.671	57.0281		790.671	47.8884		790.671	68.1654
38.3343	96		38.3343	74		38.8238	0.29654		788.743	57.0218		788.743	48.0064		788.743	68.0701
38.3543	93		38.3543	72		38.8441	0.17078		786.815	56.9914		786.815	48.2088		786.815	67.9599
38.3743	112		38.3743	74		38.8644	0.23923		784.886	57.0018		784.886	48.5038		784.886	67.8843
38.3944	100		38.3944	47		38.8847	0.29617		782.958	57.0593		782.958	48.8776		782.958	67.8236
38.4144	88		38.4144	47		38.9051	0.28109		781.029	57.0747		781.029	49.27		781.029	67.7712
38.4344	100		38.4344	47		38.9254	0.2386		779.101	57.0578		779.101	49.728		779.101	67.7638
38.4544	95		38.4544	44		38.9457	0.31733		777.172	57.0591		777.172	50.274		777.172	67.8025
38.4744	92		38.4744	63		38.966	0.25513		775.244	57.0201		775.244	50.804		775.244	67.8407
38.4944	89		38.4944	59		38.9863	0.21463		773.315	56.9471		773.315	51.3695		773.315	67.8248
38.5144	101		38.5144	65		39.0066	0.27814		771.387	56.9244		771.387	52.0717		771.387	67.7285
38.5344	98		38.5344	64		39.0269	0.26249		769.458	56.9436		769.458	52.8057		769.458	67.6135
38.5544	106		38.5544	64		39.0472	0.22172		767.53	56.9543		767.53	53.4653		767.53	67.5464
38.5744	98		38.5744	65		39.0675	0.26481		765.601	56.9512		765.601	54.0757		765.601	67.4818
38.5944	84		38.5944	58		39.0878	0.3145		763.673	56.9346		763.673	54.6435		763.673	67.3902
38.6144	94		38.6144	66		39.1081	0.23657		761.744	56.9169		761.744	55.1802		761.744	67.3482
38.6345	121		38.6345	57		39.1284	0.30004		759.816	56.9183		759.816	55.7415		759.816	67.3496
38.6545	100		38.6545	67		39.1487	0.26772		757.888	56.924		757.888	56.3035		757.888	67.2869
38.6745	91		38.6745	71		39.169	0.24339		755.959	56.9302		755.959	56.8049		755.959	67.182
38.6945	102		38.6945	59		39.1893	0.22569		754.031	56.9461		754.031	57.267		754.031	67.1441
38.7145	103		38.7145	68		39.2096	0.20771		752.102	56.942		752.102	57.7124		752.102	67.1649
38.7345	105		38.7345	95		39.2299	0.24165		750.174	56.9286		750.174	58.1046		750.174	67.1857
38.7545	101		38.7545	65		39.2502	0.20283		748.245	56.9629		748.245	58.4317		748.245	67.1901
38.7745	83		38.7745	82		39.2705	0.27726		746.317	57.0097		746.317	58.7369		746.317	67.1338
38.7945	105		38.7945	61		39.2908	0.26787		744.388	57.0003		744.388	59.0501		744.388	67.0178
38.8145	104		38.8145	60		39.3111	0.31451		742.46	56.9579		742.46	59.3418		742.46	66.9564
38.8345	111		38.8345	69		39.3314	0.30464		740.531	56.915		740.531	59.5878		740.531	66.9753
38.8546	106		38.8546	51		39.3517	0.30305		738.603	56.9018		738.603	59.8433		738.603	66.9471
38.8746	93		38.8746	72		39.372	0.24439		736.674	56.9571		736.674	60.131		736.674	66.8455
38.8946	110		38.8946	69		39.3923	0.33643		734.746	57.0005		734.746	60.4105		734.746	66.7395
38.9146	91		38.9146	56		39.4126	0.24919		732.817	56.9513		732.817	60.6821		732.817	66.6559
38.9346	111		38.9346	56		39.4329	0.24094		730.889	56.898		730.889	60.9549		730.889	66.5956
38.9546	100		38.9546	50		39.4532	0.23489		728.961	56.8992		728.961	61.2098		728.961	66.5653
38.9746	80		38.9746	62		39.4735	0.29303		727.032	56.8982		727.032	61.4926		727.032	66.5359
38.9946	87		38.9946	61		39.4938	0.26011		725.104	56.9055		725.104	61.8148		725.104	66.4673
39.0146	99		39.0146	49		39.5141	0.22707		723.175	56.9341		723.175	62.0665		723.175	66.3683
39.0346	105		39.0346	63		39.5344	0.23637		721.247	56.9126		721.247	62.2654		721.247	66.2772
39.0546	74		39.0546	58		39.5547	0.2778		719.318	56.8639		719.318	62.5523		719.318	66.2038
39.0746	91		39.0746	50		39.575	0.25221		717.39	56.8509		717.39	62.8612		717.39	66.1313
39.0947	78		39.0947	60		39.5953	0.26342		715.461	56.8171		715.461	63.0849		715.461	66.0697
39.1147	81		39.1147	65		39.6156	0.27703		713.533	56.7879		713.533	63.3113		713.533	66.0371
39.1347	94		39.1347	82		39.6359	0.26704		711.604	56.8748		711.604	63.5153		711.604	66.008
39.1547	95		39.1547	71		39.6562	0.16847		709.676	56.9768		709.676	63.5895		709.676	65.9823
39.1747	106		39.1747	66		39.6765	0.25408		707.747	56.9683		707.747	63.6824		707.747	66.0087
39.1947	98		39.1947	52		39.6968	0.24068		705.819	56.9599		705.819	63.8477		705.819	66.0074
39.2147	86		39.2147	64		39.7171	0.20264		703.89	56.9703		703.89	63.8704		703.89	65.8496
39.2347	99		39.2347	65		39.7375	0.24406		701.962	56.8994		701.962	63.8201		701.962	65.6859
39.2547	88		39.2547	56		39.7578	0.27216		700.034	56.8348		700.034	63.8091		700.034	65.6687
39.2747	93		39.2747	60		39.7781	0.19631		698.105	56.8391		698.105	63.6866		698.105	65.6511
39.2947	105		39.2947	75		39.7984	0.28322		696.177	56.8172		696.177	63.4546		696.177	65.5183
39.3147	80		39.3147	67		39.8187	0.27859		694.248	56.7833		694.248	63.2215		694.248	65.4001
39.3347	77		39.3347	63		39.839	0.30804		692.32	56.7968		692.32	62.9026		692.32	65.3362
39.3548	90		39.3548	56		39.8593	0.30172		690.391	56.7704		690.391	62.551		690.391	65.2439
39.3748	79		39.3748	61		39.8796	0.28374		688.463	56.6923		688.463	62.2996		688.463	65.1826
39.3948	80		39.3948	46		39.8999	0.24758		686.534	56.676		686.534	61.9144		686.534	65.1793
39.4148	96		39.4148	55		39.9202	0.2122		684.606	56.6733		684.606	61.2682		684.606	65.0906
39.4348	100		39.4348	53		39.9405	0.22406		682.677	56.5825		682.677	60.6512		682.677	64.9237
39.4548	86		39.4548	64		39.9608	0.22143		680.749	56.4899		680.749	60.1025		680.749	64.7971
39.4748	92		39.4748	66		39.9811	0.25102		678.82	56.485		678.82	59.4185		678.82	64.6958
39.4948	101		39.4948	68		40.0014	0.25828		676.892	56.5104		676.892	58.6953		676.892	64.655
39.5148	77		39.5148	66		40.0217	0.27855		674.963	56.515		674.963	58.1117		674.963	64.7641
39.5348	106		39.5348	67		40.042	--		673.035	56.4762		673.035	57.5747		673.035	64.7977
39.5549	85		39.5549	76		40.0623	0.25641		671.107	56.3704		671.107	56.997		671.107	64.5912
39.5749	102		39.5749	67		40.0826	0.34141		669.178	56.2304		669.178	56.6632		669.178	64.3409
39.5949	94		39.5949	75		40.1029	0.25647		667.25	56.2406		667.25	56.8317		667.25	64.2436
39.6149	90		39.6149	72		40.1232	0.20506		665.321	56.3403		665.321	56.8106		665.321	64.1624
39.6349	77		39.6349	76		40.1435	0.25312		663.393	56.3296		663.393	56.633		663.393	64.1037
39.6549	86		39.6549	80		40.1638	0.31303		661.464	56.234		661.464	56.6559		661.464	64.14
39.6749	88		39.6749	86		40.1841	0.25657		659.536	56.2012		659.536	56.8107		659.536	64.1576
39.6949	85		39.6949	101		40.2044	0.26729		657.607	56.2652		657.607	56.9011		657.607	64.086
39.7149	80		39.7149	131		40.2247	0.3097		655.679	56.2678		655.679	57.0918		655.679	63.9925
39.7349	89		39.7349	174		40.245	0.26845		653.75	56.1862		653.75	57.4161		653.75	63.8473
39.7549	83		39.7549	202		40.2653	0.23641		651.822	56.1672		651.822	57.7354		651.822	63.7023
39.7749	91		39.7749	235		40.2856	0.36425		649.893	56.189		649.893	58.2028		649.893	63.6997
39.795	91		39.795	267		40.3059	0.25742		647.965	56.1128		647.965	58.8456		647.965	63.7492
39.815	75		39.815	298		40.3262	0.27404		646.036	55.9902		646.036	59.3878		646.036	63.6732
39.835	90		39.835	239		40.3465	0.33791		644.108	55.9537		644.108	59.8784		644.108	63.5279
39.855	84		39.855	182		40.3668	0.24232		642.18	56.0008		642.18	60.4345		642.18	63.3828
39.875	97		39.875	218		40.3871	0.20667		640.251	56.0461		640.251	60.8774		640.251	63.2324
39.895	82		39.895	187		40.4074	0.2203		638.323	55.9963		638.323	61.1917		638.323	63.1332
39.915	99		39.915	171		40.4277	0.27266		636.394	55.8435		636.394	61.4821		636.394	63.0347
39.935	73		39.935	140		40.448	0.24315		634.466	55.7545		634.466	61.7363		634.466	62.8067
39.955	101		39.955	102		40.4683	0.28529		632.537	55.8093		632.537	62.0294		632.537	62.613
39.975	79		39.975	99		40.4886	0.24891		630.609	55.8596		630.609	62.2214		630.609	62.5779
39.995	86		39.995	81		40.5089	0.27862		628.68	55.7954		628.68	62.0859		628.68	62.5056
40.0151	108		40.0151	80		40.5292	0.21559		626.752	55.6559		626.752	61.9258		626.752	62.2642
40.0351	66		40.0351	86		40.5496	0.2439		624.823	55.5035		624.823	61.999		624.823	61.9248
40.0551	78		40.0551	86		40.5699	0.31819		622.895	55.3566		622.895	62.0087		622.895	61.521
40.0751	89		40.0751	95		40.5902	0.25094		620.966	55.1634		620.966	61.8394		620.966	61.1181
40.0951	77		40.0951	88		40.6105	0.31306		619.038	54.905		619.038	61.7133		619.038	60.8286
40.1151	97		40.1151	82		40.6308	0.25018		617.109	54.7212		617.109	61.5577		617.109	60.6074
40.1351	96		40.1351	85		40.6511	0.22885		615.181	54.6733		615.181	61.2485		615.181	60.3535
40.1551	72		40.1551	74		40.6714	0.24427		613.253	54.6288		613.253	60.9372		613.253	60.1242
40.1751	89		40.1751	73		40.6917	0.34654		611.324	54.586		611.324	60.6251		611.324	59.9462
40.1951	100		40.1951	72		40.712	0.28527		609.396	54.5997		609.396	60.1686		609.396	59.7399
40.2151	78		40.2151	80		40.7323	0.31579		607.467	54.4884		607.467	59.4971		607.467	59.5482
40.2351	85		40.2351	73		40.7526	0.25383		605.539	54.2185		605.539	58.3776		605.539	59.4034
40.2552	100		40.2552	66		40.7729	0.31129		603.61	54.114		603.61	56.9033		603.61	59.1397
40.2752	93		40.2752	83		40.7932	0.26145		601.682	54.1832		601.682	56.011		601.682	58.7546
40.2952	82		40.2952	74		40.8135	0.2251		599.753	54.1018		599.753	56.3465		599.753	58.4724
40.3152	98		40.3152	64		40.8338	0.19864		597.825	53.9189		597.825	57.1345		597.825	58.294
40.3352	107		40.3352	66		40.8541	0.26924		595.896	53.7837		595.896	57.4707		595.896	58.0416
40.3552	79		40.3552	58		40.8744	0.27345		593.968	53.562		593.968	57.3095		593.968	57.6359
40.3752	103		40.3752	66		40.8947	0.24281		592.039	53.2473		592.039	56.7284		592.039	57.1101
40.3952	96		40.3952	71		40.915	0.27245		590.111	53.005		590.111	55.6856		590.111	56.6441
40.4152	94		40.4152	58		40.9353	0.27605		588.182	52.8425		588.182	54.2557		588.182	56.3656
40.4352	79		40.4352	73		40.9556	0.23603		586.254	52.683		586.254	52.5055		586.254	56.0889
40.4552	113		40.4552	45		40.9759	0.30896		584.326	52.4942		584.326	50.2926		584.326	55.6278
40.4753	109		40.4753	64		40.9962	0.24307		582.397	52.2511		582.397	47.4026		582.397	55.1335
40.4952	127		40.4952	49		41.0165	0.2753		580.469	51.9905		580.469	44.0646		580.469	54.7659
40.5153	116		40.5153	60		41.0368	0.22949		578.54	51.7744		578.54	41.3219		578.54	54.475
40.5353	113		40.5353	55		41.0571	0.22462		576.612	51.5632		576.612	40.5849		576.612	54.2031
40.5553	120		40.5553	61		41.0774	0.2899		574.683	51.3138		574.683	42.3304		574.683	53.8654
40.5753	135		40.5753	61		41.0977	0.30445		572.755	51.0527		572.755	45.3222		572.755	53.4249
40.5953	122		40.5953	64		41.118	0.30037		570.826	50.775		570.826	48.0735		570.826	53.1349
40.6153	127		40.6153	79		41.1383	0.30522		568.898	50.4935		568.898	49.898		568.898	53.084
40.6353	122		40.6353	62		41.1586	0.31168		566.969	50.2884		566.969	50.5634		566.969	52.8553
40.6553	132		40.6553	79		41.1789	0.2627		565.041	50.1422		565.041	50.3107		565.041	52.3266
40.6753	148		40.6753	95		41.1992	0.21645		563.112	49.9392		563.112	49.6185		563.112	51.8742
40.6953	135		40.6953	66		41.2195	0.2348		561.184	49.6935		561.184	48.8032		561.184	51.5276
40.7154	156		40.7154	73		41.2398	0.30103		559.255	49.5082		559.255	48.2395		559.255	51.224
40.7354	148		40.7354	60		41.2601	0.23808		557.327	49.3648		557.327	48.1858		557.327	51.073
40.7554	140		40.7554	76		41.2804	0.21751		555.398	49.1396		555.398	48.2096		555.398	50.8727
40.7754	144		40.7754	91		41.3007	0.26951		553.47	48.8806		553.47	47.8318		553.47	50.495
40.7954	155		40.7954	58		41.321	0.26745		551.542	48.8114		551.542	47.1456		551.542	50.2612
40.8154	127		40.8154	94		41.3413	0.20329		549.613	48.9396		549.613	46.1426		549.613	50.1647
40.8354	123		40.8354	92		41.3616	0.24358		547.685	49.0401		547.685	44.6036		547.685	49.9005
40.8554	138		40.8554	84		41.382	0.36544		545.756	49.0878		545.756	42.705		545.756	49.6517
40.8754	116		40.8754	78		41.4023	0.29319		543.828	49.193		543.828	40.6876		543.828	49.5613
40.8954	113		40.8954	97		41.4226	0.24884		541.899	49.2567		541.899	38.4599		541.899	49.3345
40.9154	100		40.9154	88		41.4429	0.28131		539.971	49.1329		539.971	36.1146		539.971	49.1129
40.9354	109		40.9354	78		41.4632	0.26329		538.042	48.8608		538.042	33.7614		538.042	49.2358
40.9554	110		40.9554	69		41.4835	0.2176		536.114	48.5528		536.114	31.0862		536.114	49.337
40.9755	114		40.9755	70		41.5038	0.26374		534.185	48.3749		534.185	28.3066		534.185	49.1959
40.9955	103		40.9955	69		41.5241	0.27628		532.257	48.4881		532.257	26.3281		532.257	49.3142
41.0155	113		41.0155	70		41.5444	0.2046		530.328	48.7396		530.328	25.1933		530.328	49.7243
41.0355	104		41.0355	66		41.5647	0.29313		528.4	48.8674		528.4	24.5472		528.4	49.9496
41.0555	116		41.0555	60		41.585	0.29936		526.471	49.0117		526.471	24.9234		526.471	50.2066
41.0755	110		41.0755	68		41.6053	0.23093		524.543	49.3727		524.543	26.6351		524.543	50.7777
41.0955	78		41.0955	65		41.6256	0.27237		522.615	49.7947		522.615	29.4649		522.615	51.367
41.1155	107		41.1155	63		41.6459	0.2423		520.686	50.008		520.686	33.2233		520.686	51.815
41.1355	120		41.1355	62		41.6662	0.256		518.758	50.0072		518.758	37.3374		518.758	52.3584
41.1555	90		41.1555	53		41.6865	0.25482		516.829	50.0339		516.829	41.2659		516.829	53.0901
41.1756	104		41.1756	60		41.7068	0.28136		514.901	50.203		514.901	44.8742		514.901	53.8224
41.1956	93		41.1956	57		41.7271	0.24718		512.972	50.3493		512.972	47.8469		512.972	54.4027
41.2156	103		41.2156	56		41.7474	0.32254		511.044	50.388		511.044	50.0227		511.044	54.8346
41.2356	107		41.2356	63		41.7677	0.28019		509.115	50.4577		509.115	51.8037		509.115	55.1668
41.2556	100		41.2556	69		41.788	0.26826		507.187	50.5286		507.187	53.3879		507.187	55.4753
41.2756	106		41.2756	73		41.8083	0.18087		505.258	50.4165		505.258	54.5937		505.258	55.8551
41.2956	98		41.2956	58		41.8286	0.25943		503.33	50.2395		503.33	55.579		503.33	56.2691
41.3156	100		41.3156	76		41.8489	0.27172		501.401	50.2433		501.401	56.6735		501.401	56.575
41.3356	99		41.3356	78		41.8692	0.25464		499.473	50.3409		499.473	57.7894		499.473	56.7655
41.3556	101		41.3556	63		41.8895	0.23647		497.544	50.3477		497.544	58.6862		497.544	56.9073
41.3756	84		41.3756	98		41.9098	0.29995		495.616	50.2728		495.616	59.3568		495.616	56.9942
41.3956	109		41.3956	105		41.9301	0.34846		493.688	50.1451		493.688	59.9165		493.688	57.1306
41.4156	107		41.4156	92		41.9504	0.25927		491.759	50.0303		491.759	60.4323		491.759	57.3891
41.4357	82		41.4357	106		41.9707	0.29189		489.831	50.0369		489.831	60.8842		489.831	57.5071
41.4557	86		41.4557	105		41.991	0.30599		487.902	50.0727		487.902	61.2838		487.902	57.4147
41.4757	88		41.4757	142		42.0113	0.27417		485.974	50.0119		485.974	61.6861		485.974	57.4585
41.4957	101		41.4957	129		42.0316	0.25281		484.045	49.9381		484.045	61.9952		484.045	57.7087
41.5157	112		41.5157	155		42.0519	0.18928		482.117	49.9131		482.117	62.1119		482.117	57.825
41.5357	107		41.5357	219		42.0722	0.32812		480.188	49.8531		480.188	62.2604		480.188	57.7242
41.5557	122		41.5557	282		42.0925	0.20349		478.26	49.7179		478.26	62.5961		478.26	57.5814
41.5757	96		41.5757	371		42.1128	0.28733		476.331	49.508		476.331	62.7862		476.331	57.4532
41.5957	104		41.5957	458		42.1331	0.28929		474.403	49.2653		474.403	62.6355		474.403	57.404
41.6157	118		41.6157	603		42.1534	0.3035		472.474	49.1473		472.474	62.5243		472.474	57.469
41.6358	111		41.6358	673		42.1737	0.23715		470.546	49.1591		470.546	62.6369		470.546	57.4457
41.6557	121		41.6557	754		42.194	0.29095		468.617	49.0664		468.617	62.5842		468.617	57.2599
41.6758	100		41.6758	695		42.2144	0.27187		466.689	48.8382		466.689	62.2863		466.689	57.0839
41.6958	113		41.6958	553		42.2347	0.18903		464.761	48.6345		464.761	62.2135		464.761	56.884
41.7158	118		41.7158	494		42.255	0.27783		462.832	48.3832		462.832	62.4461		462.832	56.6108
41.7358	99		41.7358	454		42.2753	0.24728		460.904	47.9985		460.904	62.4811		460.904	56.5153
41.7558	123		41.7558	453		42.2956	0.29903		458.975	47.6663		458.975	62.1467		458.975	56.5602
41.7758	102		41.7758	401		42.3159	0.29553		457.047	47.4314		457.047	61.844		457.047	56.3254
41.7958	108		41.7958	310		42.3362	0.26807		455.118	47.1581		455.118	61.7092		455.118	55.9496
41.8158	109		41.8158	237		42.3565	0.26013		453.19	46.9795		453.19	61.531		453.19	55.757
41.8358	102		41.8358	168		42.3768	0.30042		451.261	46.9326		451.261	61.3035		451.261	55.6249
41.8558	115		41.8558	138		42.3971	0.30801		449.333	46.6806		449.333	61.115		449.333	55.4347
41.8758	88		41.8758	141		42.4174	0.24221		447.404	46.1023		447.404	60.8559		447.404	55.2293
41.8959	95		41.8959	102		42.4377	0.241		445.476	45.52		445.476	60.4649		445.476	54.9505
41.9159	113		41.9159	123		42.458	0.26687		443.547	45.1133		443.547	60.0657		443.547	54.6687
41.9359	99		41.9359	122		42.4783	0.28458		441.619	44.7588		441.619	59.6781		441.619	54.5326
41.9559	88		41.9559	119		42.4986	0.21985		439.69	44.4572		439.69	59.2859		439.69	54.3731
41.9759	98		41.9759	119		42.5189	0.29061		437.762	44.3521		437.762	59.0979		437.762	54.0771
41.9959	98		41.9959	150		42.5392	0.25426		435.834	44.3248		435.834	59.1264		435.834	53.8756
42.0159	103		42.0159	183		42.5595	0.2701		433.905	44.1461		433.905	58.9101		433.905	53.768
42.0359	92		42.0359	211		42.5798	0.32476		431.977	43.9248		431.977	58.2897		431.977	53.4869
42.0559	95		42.0559	253		42.6001	0.30684		430.048	43.8608		430.048	57.743		430.048	53.0933
42.0759	110		42.0759	322		42.6204	0.2908		428.12	43.8819		428.12	57.5368		428.12	52.8131
42.0959	93		42.0959	376		42.6407	0.27176		426.191	43.8673		426.191	57.3723		426.191	52.7037
42.1159	90		42.1159	451		42.661	0.33433		424.263	43.7114		424.263	56.8785		424.263	52.7599
42.136	93		42.136	477		42.6813	0.28114		422.334	43.1701		422.334	55.9298		422.334	52.6492
42.156	91		42.156	369		42.7016	0.21788		420.406	42.3915		420.406	54.917		420.406	51.9417
42.176	73		42.176	293		42.7219	0.27053		418.477	42.0432		418.477	54.498		418.477	51.1066
42.196	79		42.196	332		42.7422	0.28982		416.549	42.2488		416.549	54.601		416.549	50.8607
42.216	103		42.216	255		42.7625	0.22625		414.62	42.2579		414.62	54.5932		414.62	50.7126
42.236	88		42.236	304		42.7828	0.21011		412.692	41.7461		412.692	54.5201		412.692	49.958
42.256	87		42.256	267		42.8031	0.3567		410.763	41.1527		410.763	54.6648		410.763	49.047
42.276	107		42.276	165		42.8234	0.28492		408.835	40.6959		408.835	54.7542		408.835	48.6491
42.296	102		42.296	130		42.8437	0.26812		406.907	40.0729		406.907	54.6154		406.907	48.4843
42.316	86		42.316	129		42.864	0.29749		404.978	39.4508		404.978	54.6084		404.978	48.1365
42.3361	86		42.3361	108		42.8843	0.23255		403.05	39.3186		403.05	54.7744		403.05	47.6373
42.3561	87		42.3561	106		42.9046	0.2733		401.121	39.1605		401.121	54.7827		401.121	46.8692
42.3761	100		42.3761	84		42.9249	0.19835		399.193	38.1579		399.193	54.7364		399.193	45.8202
42.3961	82		42.3961	76		42.9452	0.27885		397.264	36.9575		397.264	54.8665		397.264	45.1404
42.4161	87		42.4161	90		42.9655	0.27193
42.4361	88		42.4361	65		42.9858	0.31693
42.4561	100		42.4561	84		43.0061	0.2867
42.4761	101		42.4761	85		43.0264	0.29769
42.4961	83		42.4961	61		43.0468	0.23332
42.5161	80		42.5161	70		43.0671	0.29732
42.5361	92		42.5361	71		43.0874	0.23226
42.5561	90		42.5561	73		43.1077	0.31569
42.5761	85		42.5761	59		43.128	0.28344
42.5962	103		42.5962	53		43.1483	0.32115
42.6162	86		42.6162	82		43.1686	0.25728
42.6362	85		42.6362	109		43.1889	0.33435
42.6562	85		42.6562	85		43.2092	0.2608
42.6762	86		42.6762	100		43.2295	0.25928
42.6962	79		42.6962	90		43.2498	0.26794
42.7162	83		42.7162	84		43.2701	0.32958
42.7362	98		42.7362	119		43.2904	0.22953
42.7562	108		42.7562	102		43.3107	0.22106
42.7762	98		42.7762	110		43.331	0.29706
42.7963	94		42.7963	108		43.3513	0.23801
42.8162	116		42.8162	111		43.3716	0.2649
42.8363	93		42.8363	96		43.3919	0.31546
42.8563	85		42.8563	102		43.4122	0.28574
42.8763	83		42.8763	95		43.4325	0.31898
42.8963	103		42.8963	92		43.4528	0.32923
42.9163	105		42.9163	81		43.4731	0.23393
42.9363	90		42.9363	79		43.4934	0.20969
42.9563	96		42.9563	87		43.5137	0.2217
42.9763	101		42.9763	90		43.534	0.22432
42.9963	104		42.9963	112		43.5543	0.28603
43.0163	109		43.0163	127		43.5746	0.27158
43.0363	88		43.0363	124		43.5949	0.31571
43.0564	95		43.0564	151		43.6152	0.35334
43.0764	92		43.0764	187		43.6355	0.33647
43.0964	112		43.0964	213		43.6558	0.29834
43.1164	121		43.1164	250		43.6761	0.30295
43.1364	102		43.1364	265		43.6964	0.25798
43.1564	101		43.1564	204		43.7167	0.29472
43.1764	128		43.1764	182		43.737	0.25674
43.1964	110		43.1964	173		43.7573	0.24117
43.2164	92		43.2164	173		43.7776	0.28733
43.2364	115		43.2364	181		43.7979	0.27754
43.2564	125		43.2564	185		43.8182	0.28238
43.2764	109		43.2764	140		43.8385	0.33732
43.2965	105		43.2965	126		43.8588	0.31764
43.3165	94		43.3165	103		43.8792	0.34364
43.3365	94		43.3365	102		43.8995	0.26985
43.3565	105		43.3565	106		43.9198	0.31595
43.3765	106		43.3765	134		43.9401	0.27194
43.3965	113		43.3965	136		43.9604	0.22861
43.4165	115		43.4165	172		43.9807	0.31765
43.4365	118		43.4365	201		44.001	0.29884
43.4565	103		43.4565	234		44.0213	0.28029
43.4765	117		43.4765	228		44.0416	0.22841
43.4965	95		43.4965	185		44.0619	0.28668
43.5166	93		43.5166	152		44.0822	0.31089
43.5366	95		43.5366	153		44.1025	0.30318
43.5566	109		43.5566	134		44.1228	0.28647
43.5766	93		43.5766	139		44.1431	0.26567
43.5966	92		43.5966	126		44.1634	0.2705
43.6166	94		43.6166	112		44.1837	0.32603
43.6366	93		43.6366	90		44.204	0.23663
43.6566	83		43.6566	90		44.2243	0.30466
43.6766	95		43.6766	62		44.2446	0.33458
43.6966	71		43.6966	79		44.2649	0.33503
43.7166	118		43.7166	53		44.2852	0.28431
43.7366	96		43.7366	56		44.3055	0.24118
43.7567	83		43.7567	68		44.3258	0.27312
43.7767	77		43.7767	62		44.3461	0.24859
43.7967	94		43.7967	63		44.3664	0.26753
43.8167	102		43.8167	71		44.3867	0.2346
43.8367	105		43.8367	57		44.407	0.31065
43.8567	92		43.8567	64		44.4273	0.3114
43.8767	108		43.8767	62		44.4476	0.27909
43.8967	112		43.8967	58		44.4679	0.27354
43.9167	88		43.9167	67		44.4882	0.29104
43.9367	103		43.9367	46		44.5085	0.29451
43.9567	95		43.9567	60		44.5288	0.23778
43.9768	87		43.9768	58		44.5491	0.23501
43.9968	73		43.9968	60		44.5694	0.28063
44.0168	91		44.0168	80		44.5897	0.24844
44.0368	89		44.0368	60		44.61	0.26799
44.0568	113		44.0568	55		44.6303	0.22109
44.0768	95		44.0768	59		44.6506	0.31644
44.0968	82		44.0968	59		44.6709	0.28427
44.1168	102		44.1168	64		44.6912	0.32557
44.1368	87		44.1368	58		44.7116	0.34155
44.1568	93		44.1568	66		44.7319	0.28975
44.1768	95		44.1768	68		44.7522	0.26062
44.1968	96		44.1968	69		44.7725	0.22154
44.2169	88		44.2169	72		44.7928	0.25025
44.2369	93		44.2369	60		44.8131	0.23594
44.2569	86		44.2569	66		44.8334	0.24292
44.2769	90		44.2769	62		44.8537	0.26031
44.2969	95		44.2969	59		44.874	0.30488
44.3169	97		44.3169	66		44.8943	0.32273
44.3369	74		44.3369	51		44.9146	0.33779
44.3569	97		44.3569	64		44.9349	0.23525
44.3769	98		44.3769	51		44.9552	0.28244
44.3969	91		44.3969	48		44.9755	0.32743
44.4169	79		44.4169	56		44.9958	0.24364
44.437	78		44.437	48		45.0161	0.28458
44.457	95		44.457	64		45.0364	0.28968
44.477	100		44.477	61		45.0567	0.33467
44.497	89		44.497	56		45.077	0.30882
44.517	100		44.517	77		45.0973	0.28687
44.537	81		44.537	62		45.1176	0.24812
44.557	86		44.557	65		45.1379	0.22948
44.577	76		44.577	59		45.1582	0.29504
44.597	100		44.597	59		45.1785	0.24981
44.617	93		44.617	69		45.1988	0.27005
44.637	98		44.637	62		45.2191	0.27774
44.657	91		44.657	68		45.2394	0.28954
44.6771	106		44.6771	67		45.2597	0.36219
44.6971	106		44.6971	78		45.28	0.2664
44.7171	84		44.7171	69		45.3003	0.29994
44.7371	88		44.7371	89		45.3206	0.28601
44.7571	99		44.7571	80		45.3409	0.29215
44.7771	82		44.7771	93		45.3612	0.25896
44.7971	80		44.7971	106		45.3815	0.25083
44.8171	113		44.8171	150		45.4018	0.29823
44.8371	84		44.8371	154		45.4221	0.30197
44.8571	97		44.8571	175		45.4424	0.28607
44.8771	100		44.8771	172		45.4627	0.34159
44.8972	111		44.8972	161		45.483	0.34527
44.9172	106		44.9172	157		45.5033	0.28148
44.9372	90		44.9372	148		45.5237	0.26199
44.9572	98		44.9572	143		45.544	0.30623
44.9772	89		44.9772	143		45.5643	0.34666
[truncated: 1,696 more rows]

## Sheet: fig 5
fig 5a			fig 5a			fig 5a			fig 5a			fig 5a			fig 5b			fig 5b			fig 5b
5	241		5	273		5	429		5	316		5	688		0	5.5		0	5.5		0	5.5
5.02001	262		5.02001	270		5.02001	481		5.02001	305		5.01972	668		0.25	7.66		0.25	7.93		0.25	5.94
5.04002	259		5.04002	256		5.04002	441		5.04002	317		5.03944	675		0.5	7.9		0.5	8.14		0.5	6.08
5.06003	260		5.06003	294		5.06003	480		5.06003	332		5.05915	654		0.75	7.97		0.75	8.14		0.75	6.19
5.08003	273		5.08003	245		5.08003	447		5.08003	328		5.07887	663		1	8.01		1	8.14		1	6.26
5.10004	261		5.10004	292		5.10004	439		5.10004	282		5.09859	664		1.25	8.03		1.25	8.13		1.25	6.32
5.12005	265		5.12005	241		5.12005	418		5.12005	328		5.11831	671		1.5	8.03		1.5	8.13		1.5	6.38
5.14006	252		5.14006	255		5.14006	408		5.14006	307		5.13803	622		1.75	8.04		1.75	8.12		1.75	6.41
5.16007	238		5.16007	261		5.16007	422		5.16007	321		5.15775	629		2	8.04		2	8.12		2	6.45
5.18008	249		5.18008	244		5.18008	456		5.18008	313		5.17746	623		2.15	8.05		2.15	8.12		2.15	6.47
5.20009	251		5.20009	238		5.20009	440		5.20009	312		5.19718	631		2.5	8.05		2.5	8.11		2.5	6.5
5.22009	234		5.22009	254		5.22009	391		5.22009	292		5.2169	610		2.75	8.06		2.75	8.11		2.75	6.52
5.2401	247		5.2401	227		5.2401	436		5.2401	323		5.23662	617		3	8.06		3	8.11		3	6.54
5.26011	259		5.26011	244		5.26011	420		5.26011	306		5.25634	596		3.5	8.06		3.5	8.11		3.5	6.57
5.28012	263		5.28012	231		5.28012	433		5.28012	257		5.27606	602		4	8.05		4	8.1		4	6.6
5.30013	248		5.30013	259		5.30013	365		5.30013	263		5.29577	592		4.5	8.04		4.5	8.1		4.5	6.62
5.32014	247		5.32014	236		5.32014	402		5.32014	299		5.31549	631		5	8.03		5	8.1		5	6.63
5.34015	221		5.34015	232		5.34015	348		5.34015	335		5.33521	607		5.5	8.02		5.5	8.1		5.5	6.65
5.36015	223		5.36015	238		5.36015	402		5.36015	290		5.35493	585		6	8.02		6	8.1		6	6.67
5.38016	215		5.38016	225		5.38016	367		5.38016	293		5.37465	610		7	8		7	8.07		7	6.68
5.40017	226		5.40017	227		5.40017	331		5.40017	282		5.39437	590		8	8.01		8	8.06		8	6.69
5.42018	226		5.42018	229		5.42018	380		5.42018	294		5.41408	592		9	7.98		9	8.05		9	6.72
5.44019	233		5.44019	247		5.44019	343		5.44019	278		5.4338	593		10	7.96		10	8.05		10	6.72
5.4602	211		5.4602	199		5.4602	348		5.4602	274		5.45352	575		11	7.94		11	8.05		11	6.73
5.48021	206		5.48021	235		5.48021	352		5.48021	250		5.47324	563		12	7.92		12	8.03		12	6.74
5.50021	212		5.50021	203		5.50021	392		5.50021	283		5.49296	564		13	7.91		13	8.03		13	6.74
5.52022	220		5.52022	201		5.52022	349		5.52022	311		5.51268	537		14	7.9		14	8.02		14	6.74
5.54023	216		5.54023	196		5.54023	371		5.54023	285		5.53239	543		15	7.87		15	8.01		15	6.75
5.56024	219		5.56024	211		5.56024	363		5.56024	291		5.55211	571		16	7.85		16	8		16	6.75
5.58025	216		5.58025	198		5.58025	349		5.58025	298		5.57183	565		17	7.83		17	7.99		18	6.77
5.60026	213		5.60026	232		5.60026	313		5.60026	262		5.59155	550		18	7.81		18	7.98		20	6.78
5.62027	236		5.62027	201		5.62027	320		5.62027	306		5.61127	545		19	7.8		19	7.97		22	6.8
5.64027	246		5.64027	203		5.64027	346		5.64027	259		5.63099	581		20	7.8		20	7.96		23	6.81
5.66028	207		5.66028	196		5.66028	343		5.66028	264		5.6507	541		21	7.79		21	7.95		24	6.82
5.68029	199		5.68029	210		5.68029	386		5.68029	286		5.67042	518		22	7.78		22	7.94		25	6.82
5.7003	206		5.7003	193		5.7003	339		5.7003	270		5.69014	491		23	7.77		23	7.94		26	6.83
5.72031	225		5.72031	215		5.72031	305		5.72031	281		5.70986	536		24	7.76		24	7.93		27	6.83
5.74032	233		5.74032	200		5.74032	357		5.74032	234		5.72958	537		25	7.73		25	7.93		28	6.84
5.76033	209		5.76033	203		5.76033	368		5.76033	282		5.7493	545		26	7.7		26	7.92		29	6.84
5.78034	202		5.78034	206		5.78034	348		5.78034	286		5.76901	486		27	7.68		27	7.92		30	6.85
5.80034	206		5.80034	201		5.80034	336		5.80034	242		5.78873	536		28	7.67		28	7.91		31	6.86
5.82035	225		5.82035	196		5.82035	349		5.82035	249		5.80845	517		29	7.67		29	7.91		32	6.87
5.84036	221		5.84036	201		5.84036	339		5.84036	250		5.82817	548		30	7.68		30	7.88		33	6.88
5.86037	221		5.86037	191		5.86037	333		5.86037	264		5.84789	529		31	7.68		31	7.88		34	6.88
5.88038	225		5.88038	220		5.88038	327		5.88038	253		5.86761	497		32	7.68		32	7.89		35	6.88
5.90039	237		5.90039	186		5.90039	333		5.90039	255		5.88732	464		34	7.67		33	7.88		36	6.89
5.9204	195		5.9204	208		5.9204	314		5.9204	239		5.90704	473		35	7.66		34	7.87		37	6.89
5.9404	201		5.9404	212		5.9404	326		5.9404	278		5.92676	481		36	7.66		35	7.86		38	6.9
5.96041	218		5.96041	182		5.96041	332		5.96041	228		5.94648	472		38	7.65		36	7.86		39	6.9
5.98042	209		5.98042	205		5.98042	346		5.98042	257		5.9662	461		40	7.63		37	7.85		40	6.9
6.00043	208		6.00043	190		6.00043	313		6.00043	220		5.98592	479		41	7.63		38	7.84		41	6.91
6.02044	224		6.02044	218		6.02044	298		6.02044	251		6.00563	422		42	7.62		39	7.82		42	6.91
6.04045	230		6.04045	217		6.04045	318		6.04045	260		6.02535	488		43	7.62		40	7.81		45	6.92
6.06046	231		6.06046	186		6.06046	320		6.06046	225		6.04507	476		44	7.61		41	7.79		46	6.92
6.08046	184		6.08046	187		6.08046	311		6.08046	229		6.06479	481		45	7.6		42	7.79		47	6.92
6.10047	232		6.10047	176		6.10047	304		6.10047	233		6.08451	464		46	7.59		43	7.77		48	6.93
6.12048	205		6.12048	190		6.12048	329		6.12048	221		6.10422	430		47	7.58		44	7.75		49	6.94
6.14049	196		6.14049	194		6.14049	304		6.14049	247		6.12394	467		48	7.58		45	7.72		50	6.95
6.1605	181		6.1605	172		6.1605	299		6.1605	254		6.14366	439		49	7.57		46	7.68		53	6.96
6.18051	197		6.18051	196		6.18051	304		6.18051	228		6.16338	405		50	7.57		47	7.66		54	6.95
6.20052	209		6.20052	192		6.20052	339		6.20052	229		6.1831	424		51	7.57		48	7.62		60	6.96
6.22053	233		6.22053	206		6.22053	294		6.22053	238		6.20282	451		52	7.56		49	7.58		70	6.98
6.24053	215		6.24053	188		6.24053	282		6.24053	249		6.22253	463		53	7.56		50	7.4		80	6.99
6.26054	211		6.26054	175		6.26054	345		6.26054	240		6.24225	429		54	7.56		51	7.25		90	6.99
6.28055	212		6.28055	180		6.28055	336		6.28055	244		6.26197	452		56	7.55		52	7.1		100	7
6.30056	216		6.30056	197		6.30056	301		6.30056	225		6.28169	407		58	7.55		53	6.9		110	7.01
6.32057	226		6.32057	175		6.32057	316		6.32057	245		6.30141	439		60	7.54		56	6.86		120	7.02
6.34058	196		6.34058	178		6.34058	320		6.34058	255		6.32113	448		70	7.52		60	6.85
6.36059	224		6.36059	193		6.36059	290		6.36059	221		6.34084	462		80	7.49		70	6.82
6.38059	226		6.38059	180		6.38059	317		6.38059	240		6.36056	440		90	7.48		80	6.8
6.4006	198		6.4006	177		6.4006	258		6.4006	249		6.38028	391		100	7.46		90	6.79
6.42061	187		6.42061	180		6.42061	292		6.42061	240		6.4	423		110	7.43		100	6.78
6.44062	192		6.44062	195		6.44062	298		6.44062	232		6.41972	407		120	7.42		110	6.76
6.46063	218		6.46063	204		6.46063	275		6.46063	239		6.43944	410					120	6.75
6.48064	217		6.48064	199		6.48064	294		6.48064	248		6.45915	374
6.50064	225		6.50064	197		6.50064	287		6.50064	228		6.47887	383
6.52065	205		6.52065	189		6.52065	269		6.52065	224		6.49859	435
6.54066	188		6.54066	184		6.54066	291		6.54066	229		6.51831	375
6.56067	196		6.56067	217		6.56067	301		6.56067	260		6.53803	435
6.58068	198		6.58068	180		6.58068	308		6.58068	210		6.55775	418
6.60069	189		6.60069	184		6.60069	259		6.60069	209		6.57746	404
6.6207	183		6.6207	202		6.6207	300		6.6207	243		6.59718	407
6.6407	187		6.6407	217		6.6407	311		6.6407	238		6.6169	401
6.66071	209		6.66071	193		6.66071	265		6.66071	229		6.63662	393
6.68072	191		6.68072	161		6.68072	278		6.68072	191		6.65634	398
6.70073	186		6.70073	175		6.70073	329		6.70073	243		6.67605	395
6.72074	195		6.72074	184		6.72074	324		6.72074	233		6.69577	389
6.74075	189		6.74075	177		6.74075	285		6.74075	215		6.71549	384
6.76076	200		6.76076	205		6.76076	280		6.76076	200		6.73521	412
6.78077	196		6.78077	187		6.78077	296		6.78077	222		6.75493	387
6.80077	228		6.80077	182		6.80077	266		6.80077	211		6.77465	386
6.82078	182		6.82078	175		6.82078	282		6.82078	222		6.79436	373
6.84079	191		6.84079	186		6.84079	307		6.84079	220		6.81408	386
6.8608	187		6.8608	174		6.8608	281		6.8608	237		6.8338	379
6.88081	203		6.88081	186		6.88081	279		6.88081	246		6.85352	369
6.90082	215		6.90082	207		6.90082	272		6.90082	202		6.87324	362
6.92082	184		6.92082	193		6.92082	294		6.92082	235		6.89296	373
6.94083	195		6.94083	188		6.94083	305		6.94083	195		6.91268	337
6.96084	187		6.96084	182		6.96084	286		6.96084	238		6.93239	371
6.98085	193		6.98085	201		6.98085	295		6.98085	245		6.95211	352
7.00086	178		7.00086	198		7.00086	272		7.00086	215		6.97183	372
7.02087	176		7.02087	168		7.02087	255		7.02087	231		6.99155	350
7.04088	218		7.04088	193		7.04088	241		7.04088	183		7.01127	345
7.06089	195		7.06089	183		7.06089	280		7.06089	189		7.03099	366
7.08089	223		7.08089	144		7.08089	279		7.08089	207		7.0507	388
7.1009	193		7.1009	204		7.1009	265		7.1009	226		7.07042	353
7.12091	204		7.12091	171		7.12091	298		7.12091	225		7.09014	340
7.14092	194		7.14092	186		7.14092	296		7.14092	197		7.10986	327
7.16093	189		7.16093	205		7.16093	255		7.16093	231		7.12958	345
7.18094	213		7.18094	179		7.18094	286		7.18094	248		7.1493	360
7.20095	183		7.20095	223		7.20095	268		7.20095	212		7.16901	353
7.22095	196		7.22095	167		7.22095	276		7.22095	170		7.18873	363
7.24096	225		7.24096	184		7.24096	279		7.24096	223		7.20845	355
7.26097	196		7.26097	186		7.26097	259		7.26097	215		7.22817	338
7.28098	189		7.28098	167		7.28098	280		7.28098	217		7.24789	375
7.30099	192		7.30099	179		7.30099	258		7.30099	201		7.2676	342
7.321	193		7.321	170		7.321	251		7.321	206		7.28732	350
7.34101	221		7.34101	173		7.34101	263		7.34101	226		7.30704	331
7.36102	197		7.36102	174		7.36102	281		7.36102	203		7.32676	348
7.38102	179		7.38102	195		7.38102	230		7.38102	207		7.34648	362
7.40103	181		7.40103	157		7.40103	257		7.40103	203		7.3662	333
7.42104	208		7.42104	174		7.42104	241		7.42104	187		7.38591	333
7.44105	172		7.44105	192		7.44105	264		7.44105	193		7.40563	338
7.46106	177		7.46106	202		7.46106	260		7.46106	225		7.42535	361
7.48107	178		7.48107	180		7.48107	262		7.48107	212		7.44507	342
7.50108	217		7.50108	188		7.50108	252		7.50108	214		7.46479	355
7.52108	200		7.52108	168		7.52108	243		7.52108	188		7.48451	314
7.54109	198		7.54109	199		7.54109	268		7.54109	197		7.50422	342
7.5611	206		7.5611	169		7.5611	281		7.5611	213		7.52394	354
7.58111	186		7.58111	168		7.58111	297		7.58111	209		7.54366	295
7.60112	166		7.60112	159		7.60112	274		7.60112	194		7.56338	317
7.62113	200		7.62113	171		7.62113	258		7.62113	235		7.5831	275
7.64114	188		7.64114	196		7.64114	256		7.64114	199		7.60282	352
7.66114	187		7.66114	190		7.66114	236		7.66114	188		7.62253	347
7.68115	189		7.68115	189		7.68115	242		7.68115	187		7.64225	347
7.70116	173		7.70116	181		7.70116	257		7.70116	188		7.66197	317
7.72117	204		7.72117	142		7.72117	249		7.72117	205		7.68169	328
7.74118	193		7.74118	186		7.74118	257		7.74118	215		7.70141	333
7.76119	193		7.76119	203		7.76119	261		7.76119	205		7.72113	288
7.7812	199		7.7812	183		7.7812	234		7.7812	175		7.74084	335
7.8012	156		7.8012	164		7.8012	246		7.8012	198		7.76056	319
7.82121	199		7.82121	173		7.82121	274		7.82121	173		7.78028	283
7.84122	191		7.84122	151		7.84122	235		7.84122	201		7.8	317
7.86123	179		7.86123	160		7.86123	217		7.86123	218		7.81972	358
7.88124	197		7.88124	185		7.88124	246		7.88124	215		7.83943	323
7.90125	164		7.90125	195		7.90125	270		7.90125	210		7.85915	309
7.92126	193		7.92126	171		7.92126	262		7.92126	200		7.87887	286
7.94126	192		7.94126	161		7.94126	248		7.94126	204		7.89859	298
7.96127	186		7.96127	173		7.96127	237		7.96127	209		7.91831	332
7.98128	192		7.98128	166		7.98128	218		7.98128	197		7.93803	322
8.00129	202		8.00129	166		8.00129	242		8.00129	199		7.95775	316
8.0213	169		8.0213	165		8.0213	273		8.0213	200		7.97746	318
8.04131	170		8.04131	150		8.04131	229		8.04131	189		7.99718	287
8.06132	173		8.06132	164		8.06132	234		8.06132	212		8.0169	286
8.08132	187		8.08132	158		8.08132	247		8.08132	197		8.03662	332
8.10133	189		8.10133	151		8.10133	224		8.10133	214		8.05634	317
8.12134	178		8.12134	164		8.12134	248		8.12134	176		8.07606	269
8.14135	178		8.14135	171		8.14135	240		8.14135	215		8.09577	284
8.16136	186		8.16136	175		8.16136	250		8.16136	216		8.11549	344
8.18137	196		8.18137	166		8.18137	243		8.18137	162		8.13521	338
8.20138	175		8.20138	172		8.20138	236		8.20138	198		8.15493	326
8.22138	186		8.22138	182		8.22138	241		8.22138	189		8.17465	323
8.24139	156		8.24139	187		8.24139	252		8.24139	189		8.19436	307
8.2614	155		8.2614	151		8.2614	240		8.2614	228		8.21408	300
8.28141	153		8.28141	188		8.28141	215		8.28141	208		8.2338	330
8.30142	173		8.30142	137		8.30142	247		8.30142	205		8.25352	293
8.32143	182		8.32143	173		8.32143	237		8.32143	192		8.27324	288
8.34144	179		8.34144	135		8.34144	202		8.34144	202		8.29296	342
8.36144	174		8.36144	172		8.36144	241		8.36144	187		8.31268	309
8.38145	167		8.38145	165		8.38145	245		8.38145	202		8.33239	311
8.40146	190		8.40146	167		8.40146	219		8.40146	213		8.35211	282
8.42147	189		8.42147	158		8.42147	236		8.42147	171		8.37183	321
8.44148	192		8.44148	175		8.44148	241		8.44148	185		8.39155	309
8.46149	169		8.46149	162		8.46149	264		8.46149	204		8.41127	273
8.4815	207		8.4815	162		8.4815	242		8.4815	199		8.43098	302
8.5015	198		8.5015	180		8.5015	220		8.5015	190		8.4507	306
8.52151	187		8.52151	177		8.52151	252		8.52151	194		8.47042	287
8.54152	203		8.54152	164		8.54152	223		8.54152	203		8.49014	326
8.56153	191		8.56153	158		8.56153	247		8.56153	198		8.50986	320
8.58154	180		8.58154	186		8.58154	215		8.58154	198		8.52957	286
8.60155	167		8.60155	155		8.60155	233		8.60155	201		8.54929	296
8.62156	173		8.62156	145		8.62156	233		8.62156	220		8.56901	297
8.64156	173		8.64156	178		8.64156	223		8.64156	184		8.58873	309
8.66157	168		8.66157	168		8.66157	235		8.66157	189		8.60845	291
8.68158	199		8.68158	163		8.68158	205		8.68158	188		8.62817	269
8.70159	179		8.70159	141		8.70159	221		8.70159	206		8.64789	273
8.7216	184		8.7216	163		8.7216	213		8.7216	204		8.6676	312
8.74161	196		8.74161	152		8.74161	219		8.74161	189		8.68732	298
8.76162	166		8.76162	160		8.76162	221		8.76162	173		8.70704	302
8.78163	158		8.78163	182		8.78163	224		8.78163	187		8.72676	310
8.80163	162		8.80163	179		8.80163	249		8.80163	197		8.74648	315
8.82164	160		8.82164	153		8.82164	204		8.82164	186		8.76619	291
8.84165	175		8.84165	152		8.84165	202		8.84165	194		8.78591	262
8.86166	176		8.86166	171		8.86166	237		8.86166	209		8.80563	273
8.88167	187		8.88167	179		8.88167	256		8.88167	194		8.82535	248
8.90168	159		8.90168	163		8.90168	207		8.90168	202		8.84507	279
8.92169	188		8.92169	168		8.92169	237		8.92169	184		8.86479	275
8.94169	189		8.94169	181		8.94169	247		8.94169	173		8.88451	307
8.9617	191		8.9617	174		8.9617	229		8.9617	199		8.90422	260
8.98171	199		8.98171	167		8.98171	224		8.98171	174		8.92394	285
9.00172	173		9.00172	172		9.00172	229		9.00172	205		8.94366	247
9.02173	195		9.02173	179		9.02173	229		9.02173	194		8.96338	295
9.04174	162		9.04174	158		9.04174	235		9.04174	176		8.9831	285
9.06175	207		9.06175	149		9.06175	241		9.06175	185		9.00282	318
9.08175	179		9.08175	158		9.08175	233		9.08175	185		9.02253	248
9.10176	173		9.10176	162		9.10176	247		9.10176	197		9.04225	282
9.12177	184		9.12177	180		9.12177	218		9.12177	197		9.06197	267
9.14178	168		9.14178	184		9.14178	238		9.14178	173		9.08169	308
9.16179	170		9.16179	165		9.16179	233		9.16179	182		9.10141	271
9.1818	183		9.1818	164		9.1818	220		9.1818	194		9.12112	287
9.20181	181		9.20181	161		9.20181	237		9.20181	185		9.14084	275
9.22181	158		9.22181	169		9.22181	251		9.22181	212		9.16056	269
9.24182	193		9.24182	203		9.24182	234		9.24182	220		9.18028	315
9.26183	187		9.26183	180		9.26183	234		9.26183	225		9.2	273
9.28184	164		9.28184	177		9.28184	221		9.28184	207		9.21972	311
9.30185	165		9.30185	155		9.30185	239		9.30185	211		9.23943	280
9.32186	163		9.32186	160		9.32186	262		9.32186	209		9.25915	260
9.34187	199		9.34187	163		9.34187	215		9.34187	190		9.27887	298
9.36187	177		9.36187	188		9.36187	239		9.36187	207		9.29859	269
9.38188	194		9.38188	169		9.38188	255		9.38188	197		9.31831	288
9.40189	164		9.40189	169		9.40189	264		9.40189	203		9.33803	288
9.4219	198		9.4219	196		9.4219	231		9.4219	191		9.35774	272
9.44191	177		9.44191	189		9.44191	237		9.44191	191		9.37746	298
9.46192	179		9.46192	180		9.46192	263		9.46192	207		9.39718	272
9.48193	192		9.48193	193		9.48193	259		9.48193	202		9.4169	319
9.50193	175		9.50193	171		9.50193	280		9.50193	187		9.43662	287
9.52194	191		9.52194	182		9.52194	276		9.52194	202		9.45634	274
9.54195	174		9.54195	177		9.54195	276		9.54195	208		9.47605	279
9.56196	183		9.56196	188		9.56196	302		9.56196	206		9.49577	272
9.58197	200		9.58197	214		9.58197	273		9.58197	209		9.51549	291
9.60198	188		9.60198	198		9.60198	273		9.60198	209		9.53521	249
9.62199	167		9.62199	212		9.62199	273		9.62199	225		9.55493	276
9.64199	176		9.64199	204		9.64199	288		9.64199	214		9.57465	313
9.662	196		9.662	215		9.662	297		9.662	193		9.59436	302
9.68201	191		9.68201	205		9.68201	300		9.68201	219		9.61408	295
9.70202	198		9.70202	240		9.70202	284		9.70202	196		9.6338	285
9.72203	191		9.72203	206		9.72203	290		9.72203	226		9.65352	273
9.74204	193		9.74204	186		9.74204	284		9.74204	183		9.67324	307
9.76205	201		9.76205	210		9.76205	286		9.76205	195		9.69296	277
9.78205	191		9.78205	231		9.78205	253		9.78205	211		9.71267	291
9.80206	185		9.80206	199		9.80206	277		9.80206	188		9.73239	284
9.82207	186		9.82207	208		9.82207	277		9.82207	200		9.75211	275
9.84208	192		9.84208	212		9.84208	292		9.84208	228		9.77183	279
9.86209	192		9.86209	202		9.86209	292		9.86209	221		9.79155	274
9.8821	186		9.8821	208		9.8821	280		9.8821	215		9.81127	261
9.90211	210		9.90211	198		9.90211	293		9.90211	194		9.83098	311
9.92211	195		9.92211	235		9.92211	251		9.92211	218		9.8507	293
9.94212	172		9.94212	210		9.94212	303		9.94212	234		9.87042	265
9.96213	204		9.96213	208		9.96213	318		9.96213	221		9.89014	264
9.98214	202		9.98214	209		9.98214	259		9.98214	238		9.90986	272
10.0022	234		10.0022	195		10.0022	276		10.0022	209		9.92957	258
10.0222	208		10.0222	215		10.0222	282		10.0222	231		9.94929	283
10.0422	198		10.0422	196		10.0422	257		10.0422	205		9.96901	288
10.0622	179		10.0622	194		10.0622	265		10.0622	188		9.98873	273
10.0822	197		10.0822	219		10.0822	276		10.0822	204		10.0084	265
10.1022	213		10.1022	231		10.1022	276		10.1022	237		10.0282	275
10.1222	218		10.1222	187		10.1222	236		10.1222	201		10.0479	291
10.1422	222		10.1422	199		10.1422	246		10.1422	222		10.0676	255
10.1622	214		10.1622	202		10.1622	264		10.1622	202		10.0873	275
10.1822	200		10.1822	201		10.1822	284		10.1822	241		10.107	284
10.2022	200		10.2022	201		10.2022	252		10.2022	219		10.1268	286
10.2222	202		10.2222	213		10.2222	270		10.2222	217		10.1465	285
10.2423	192		10.2423	199		10.2423	236		10.2423	226		10.1662	296
10.2623	190		10.2623	194		10.2623	232		10.2623	253		10.1859	318
10.2823	208		10.2823	184		10.2823	258		10.2823	234		10.2056	282
10.3023	202		10.3023	202		10.3023	277		10.3023	257		10.2254	307
10.3223	226		10.3223	214		10.3223	233		10.3223	236		10.2451	318
10.3423	213		10.3423	194		10.3423	233		10.3423	291		10.2648	270
10.3623	211		10.3623	186		10.3623	239		10.3623	264		10.2845	284
10.3823	202		10.3823	187		10.3823	236		10.3823	283		10.3042	333
10.4023	208		10.4023	203		10.4023	240		10.4023	289		10.3239	330
10.4223	224		10.4223	170		10.4223	238		10.4223	308		10.3437	343
10.4423	223		10.4423	192		10.4423	247		10.4423	275		10.3634	338
10.4624	240		10.4624	183		10.4624	239		10.4624	319		10.3831	345
10.4824	224		10.4824	178		10.4824	262		10.4824	315		10.4028	347
10.5024	241		10.5024	195		10.5024	271		10.5024	295		10.4225	337
10.5224	238		10.5224	209		10.5224	241		10.5224	335		10.4422	345
10.5424	263		10.5424	189		10.5424	222		10.5424	371		10.462	406
10.5624	275		10.5624	155		10.5624	251		10.5624	388		10.4817	451
10.5824	259		10.5824	175		10.5824	263		10.5824	393		10.5014	423
10.6024	260		10.6024	183		10.6024	247		10.6024	399		10.5211	460
10.6224	284		10.6224	160		10.6224	242		10.6224	459		10.5408	504
10.6424	285		10.6424	180		10.6424	217		10.6424	509		10.5606	589
10.6624	304		10.6624	180		10.6624	227		10.6624	531		10.5803	623
10.6824	329		10.6824	166		10.6824	217		10.6824	611		10.6	679
10.7025	336		10.7025	184		10.7025	244		10.7025	629		10.6197	729
10.7225	392		10.7225	170		10.7225	223		10.7225	749		10.6394	764
10.7425	395		10.7425	178		10.7425	234		10.7425	767		10.6592	853
10.7625	466		10.7625	163		10.7625	214		10.7625	892		10.6789	973
10.7825	509		10.7825	191		10.7825	216		10.7825	970		10.6986	1095
10.8025	560		10.8025	174		10.8025	210		10.8025	1227		10.7183	1163
10.8225	613		10.8225	177		10.8225	239		10.8225	1285		10.738	1308
10.8425	650		10.8425	184		10.8425	222		10.8425	1449		10.7577	1564
10.8625	795		10.8625	169		10.8625	232		10.8625	1692		10.7775	1609
10.8825	870		10.8825	168		10.8825	234		10.8825	1890		10.7972	1728
10.9025	979		10.9025	156		10.9025	226		10.9025	2164		10.8169	1856
10.9225	1130		10.9225	171		10.9225	250		10.9225	2447		10.8366	1988
10.9426	1246		10.9426	169		10.9426	220		10.9426	2747		10.8563	2145
10.9626	1586		10.9626	166		10.9626	253		10.9626	3031		10.876	2081
10.9826	1783		10.9826	184		10.9826	237		10.9826	3366		10.8958	2215
11.0026	1920		11.0026	168		11.0026	234		11.0026	3774		10.9155	2065
11.0226	2230		11.0226	180		11.0226	200		11.0226	3956		10.9352	1916
11.0426	2707		11.0426	170		11.0426	190		11.0426	4272		10.9549	1645
11.0626	3053		11.0626	153		11.0626	210		11.0626	4577		10.9746	1486
11.0826	3370		11.0826	173		11.0826	207		11.0826	4746		10.9944	1195
11.1026	3804		11.1026	182		11.1026	221		11.1026	4764		11.0141	945
11.1226	4099		11.1226	167		11.1226	209		11.1226	4665		11.0338	761
11.1426	4384		11.1426	177		11.1426	216		11.1426	4270		11.0535	634
11.1626	4454		11.1626	146		11.1626	204		11.1626	3811		11.0732	503
11.1827	4572		11.1827	164		11.1827	204		11.1827	3245		11.093	461
11.2027	4253		11.2027	190		11.2027	215		11.2027	2662		11.1127	403
11.2227	3798		11.2227	151		11.2227	217		11.2227	2143		11.1324	403
11.2427	3225		11.2427	160		11.2427	194		11.2427	1713		11.1521	388
11.2627	2635		11.2627	186		11.2627	201		11.2627	1347		11.1718	339
11.2827	1909		11.2827	167		11.2827	224		11.2827	1116		11.1915	322
11.3027	1557		11.3027	159		11.3027	195		11.3027	873		11.2113	294
11.3227	1165		11.3227	164		11.3227	213		11.3227	735		11.231	311
11.3427	905		11.3427	166		11.3427	188		11.3427	624		11.2507	319
11.3627	795		11.3627	184		11.3627	208		11.3627	533		11.2704	291
11.3827	575		11.3827	181		11.3827	188		11.3827	531		11.2901	320
11.4027	502		11.4027	154		11.4027	208		11.4027	483		11.3099	316
11.4228	452		11.4228	162		11.4228	201		11.4228	415		11.3296	281
11.4428	426		11.4428	147		11.4428	180		11.4428	403		11.3493	288
11.4628	375		11.4628	170		11.4628	176		11.4628	386		11.369	274
11.4828	347		11.4828	159		11.4828	222		11.4828	324		11.3887	266
11.5028	314		11.5028	165		11.5028	205		11.5028	291		11.4085	280
11.5228	320		11.5228	169		11.5228	202		11.5228	293		11.4282	267
11.5428	292		11.5428	196		11.5428	202		11.5428	303		11.4479	298
11.5628	288		11.5628	161		11.5628	198		11.5628	261		11.4676	220
11.5828	282		11.5828	168		11.5828	208		11.5828	270		11.4873	243
11.6028	242		11.6028	186		11.6028	198		11.6028	300		11.507	274
11.6228	267		11.6228	153		11.6228	194		11.6228	280		11.5268	272
11.6428	264		11.6428	143		11.6428	204		11.6428	263		11.5465	247
11.6629	239		11.6629	170		11.6629	213		11.6629	254		11.5662	224
11.6829	249		11.6829	180		11.6829	214		11.6829	234		11.5859	267
11.7029	222		11.7029	158		11.7029	235		11.7029	260		11.6056	239
11.7229	230		11.7229	174		11.7229	197		11.7229	227		11.6253	248
11.7429	227		11.7429	165		11.7429	203		11.7429	245		11.6451	255
11.7629	236		11.7629	169		11.7629	168		11.7629	249		11.6648	267
11.7829	235		11.7829	155		11.7829	194		11.7829	245		11.6845	236
11.8029	209		11.8029	178		11.8029	213		11.8029	199		11.7042	235
11.8229	226		11.8229	156		11.8229	176		11.8229	211		11.7239	239
11.8429	208		11.8429	145		11.8429	189		11.8429	216		11.7437	239
11.8629	218		11.8629	154		11.8629	208		11.8629	193		11.7634	235
11.883	208		11.883	167		11.883	187		11.883	222		11.7831	241
11.903	221		11.903	157		11.903	174		11.903	222		11.8028	231
11.923	207		11.923	164		11.923	188		11.923	195		11.8225	280
11.943	209		11.943	169		11.943	205		11.943	197		11.8422	224
11.963	202		11.963	161		11.963	187		11.963	205		11.862	221
11.983	221		11.983	178		11.983	179		11.983	196		11.8817	226
12.003	222		12.003	142		12.003	176		12.003	189		11.9014	268
12.023	213		12.023	160		12.023	193		12.023	222		11.9211	232
12.043	184		12.043	156		12.043	171		12.043	200		11.9408	196
12.063	204		12.063	156		12.063	188		12.063	197		11.9606	232
12.083	220		12.083	153		12.083	202		12.083	190		11.9803	245
12.103	211		12.103	159		12.103	187		12.103	202		12	241
12.1231	216		12.1231	148		12.1231	192		12.1231	191		12.0197	235
12.1431	183		12.1431	173		12.1431	184		12.1431	187		12.0394	232
12.1631	206		12.1631	157		12.1631	207		12.1631	195		12.0592	247
12.1831	206		12.1831	150		12.1831	173		12.1831	200		12.0789	198
12.2031	215		12.2031	139		12.2031	180		12.2031	186		12.0986	232
12.2231	194		12.2231	162		12.2231	188		12.2231	184		12.1183	221
12.2431	182		12.2431	170		12.2431	182		12.2431	200		12.138	213
12.2631	190		12.2631	139		12.2631	191		12.2631	188		12.1577	215
12.2831	212		12.2831	122		12.2831	206		12.2831	170		12.1775	224
12.3031	194		12.3031	152		12.3031	181		12.3031	161		12.1972	227
12.3232	185		12.3232	135		12.3232	191		12.3232	191		12.2169	245
12.3432	183		12.3432	139		12.3432	193		12.3432	191		12.2366	242
12.3632	171		12.3632	184		12.3632	153		12.3632	165		12.2563	220
12.3832	191		12.3832	160		12.3832	193		12.3832	196		12.276	247
12.4032	196		12.4032	177		12.4032	187		12.4032	183		12.2958	252
12.4232	202		12.4232	176		12.4232	173		12.4232	204		12.3155	229
12.4432	199		12.4432	154		12.4432	179		12.4432	193		12.3352	228
12.4632	186		12.4632	129		12.4632	180		12.4632	192		12.3549	224
12.4832	184		12.4832	150		12.4832	189		12.4832	177		12.3746	197
12.5032	172		12.5032	138		12.5032	170		12.5032	179		12.3944	210
12.5232	172		12.5232	138		12.5232	209		12.5232	163		12.4141	244
12.5432	172		12.5432	150		12.5432	185		12.5432	169		12.4338	205
12.5633	169		12.5633	156		12.5633	190		12.5633	181		12.4535	212
12.5833	182		12.5833	162		12.5833	179		12.5833	164		12.4732	226
12.6033	196		12.6033	140		12.6033	179		12.6033	176		12.493	213
12.6233	211		12.6233	158		12.6233	165		12.6233	177		12.5127	225
12.6433	168		12.6433	155		12.6433	147		12.6433	185		12.5324	223
12.6633	177		12.6633	169		12.6633	191		12.6633	179		12.5521	218
12.6833	181		12.6833	160		12.6833	170		12.6833	184		12.5718	230
12.7033	158		12.7033	154		12.7033	194		12.7033	150		12.5915	195
12.7233	163		12.7233	151		12.7233	172		12.7233	171		12.6113	217
12.7433	153		12.7433	144		12.7433	183		12.7433	187		12.631	205
12.7633	156		12.7633	155		12.7633	192		12.7633	158		12.6507	181
12.7834	164		12.7834	124		12.7834	194		12.7834	173		12.6704	207
12.8034	172		12.8034	155		12.8034	163		12.8034	179		12.6901	223
12.8234	162		12.8234	150		12.8234	186		12.8234	157		12.7099	202
12.8434	175		12.8434	163		12.8434	176		12.8434	163		12.7296	205
12.8634	181		12.8634	142		12.8634	180		12.8634	156		12.7493	207
12.8834	163		12.8834	146		12.8834	185		12.8834	145		12.769	194
12.9034	190		12.9034	145		12.9034	177		12.9034	162		12.7887	208
12.9234	159		12.9234	140		12.9234	167		12.9234	158		12.8085	194
12.9434	180		12.9434	140		12.9434	207		12.9434	178		12.8282	227
12.9634	186		12.9634	151		12.9634	206		12.9634	151		12.8479	211
12.9834	159		12.9834	150		12.9834	187		12.9834	157		12.8676	205
13.0034	162		13.0034	134		13.0034	175		13.0034	162		12.8873	204
13.0235	145		13.0235	138		13.0235	187		13.0235	187		12.907	207
13.0435	155		13.0435	147		13.0435	188		13.0435	179		12.9268	187
13.0635	167		13.0635	138		13.0635	180		13.0635	177		12.9465	187
13.0835	188		13.0835	135		13.0835	183		13.0835	133		12.9662	222
13.1035	177		13.1035	159		13.1035	178		13.1035	186		12.9859	205
13.1235	188		13.1235	146		13.1235	155		13.1235	146		13.0056	224
13.1435	157		13.1435	131		13.1435	190		13.1435	141		13.0253	213
13.1635	164		13.1635	162		13.1635	184		13.1635	165		13.0451	223
13.1835	166		13.1835	152		13.1835	187		13.1835	166		13.0648	217
13.2035	167		13.2035	165		13.2035	153		13.2035	166		13.0845	229
13.2235	181		13.2235	128		13.2235	162		13.2235	151		13.1042	204
13.2435	174		13.2435	158		13.2435	178		13.2435	160		13.1239	213
13.2636	180		13.2636	172		13.2636	186		13.2636	166		13.1437	231
13.2836	152		13.2836	170		13.2836	182		13.2836	150		13.1634	196
13.3036	160		13.3036	143		13.3036	159		13.3036	145		13.1831	205
13.3236	135		13.3236	162		13.3236	154		13.3236	162		13.2028	199
13.3436	167		13.3436	153		13.3436	161		13.3436	145		13.2225	206
13.3636	156		13.3636	146		13.3636	164		13.3636	165		13.2423	219
13.3836	140		13.3836	134		13.3836	175		13.3836	149		13.262	210
13.4036	155		13.4036	159		13.4036	204		13.4036	149		13.2817	190
13.4236	147		13.4236	151		13.4236	191		13.4236	150		13.3014	199
13.4436	176		13.4436	147		13.4436	188		13.4436	139		13.3211	180
13.4636	156		13.4636	134		13.4636	201		13.4636	151		13.3408	194
13.4837	157		13.4837	148		13.4837	200		13.4837	151		13.3606	187
13.5037	156		13.5037	171		13.5037	181		13.5037	150		13.3803	178
13.5237	159		13.5237	160		13.5237	200		13.5237	142		13.4	199
13.5437	165		13.5437	134		13.5437	210		13.5437	141		13.4197	175
13.5637	171		13.5637	130		13.5637	165		13.5637	156		13.4394	196
13.5837	153		13.5837	128		13.5837	195		13.5837	119		13.4591	192
13.6037	138		13.6037	158		13.6037	178		13.6037	138		13.4789	166
13.6237	147		13.6237	144		13.6237	171		13.6237	152		13.4986	182
13.6437	154		13.6437	139		13.6437	152		13.6437	165		13.5183	213
13.6637	150		13.6637	155		13.6637	180		13.6637	154		13.538	189
13.6837	145		13.6837	145		13.6837	180		13.6837	148		13.5577	202
13.7037	146		13.7037	126		13.7037	174		13.7037	178		13.5775	199
13.7238	149		13.7238	150		13.7238	174		13.7238	172		13.5972	187
13.7438	141		13.7438	140		13.7438	154		13.7438	170		13.6169	183
13.7638	131		13.7638	135		13.7638	164		13.7638	153		13.6366	200
13.7838	148		13.7838	154		13.7838	162		13.7838	149		13.6563	165
13.8038	156		13.8038	163		13.8038	159		13.8038	136		13.6761	207
13.8238	161		13.8238	155		13.8238	175		13.8238	130		13.6958	169
13.8438	149		13.8438	143		13.8438	184		13.8438	139		13.7155	180
13.8638	146		13.8638	137		13.8638	166		13.8638	128		13.7352	189
13.8838	139		13.8838	138		13.8838	140		13.8838	121		13.7549	187
13.9038	129		13.9038	149		13.9038	178		13.9038	150		13.7746	198
13.9238	134		13.9238	149		13.9238	160		13.9238	160		13.7944	200
13.9438	132		13.9438	149		13.9438	167		13.9438	153		13.8141	196
13.9639	146		13.9639	142		13.9639	181		13.9639	156		13.8338	176
13.9839	154		13.9839	149		13.9839	159		13.9839	165		13.8535	189
14.0039	150		14.0039	152		14.0039	180		14.0039	141		13.8732	184
14.0239	126		14.0239	113		14.0239	152		14.0239	165		13.893	203
14.0439	160		14.0439	152		14.0439	178		14.0439	168		13.9127	175
14.0639	144		14.0639	128		14.0639	153		14.0639	145		13.9324	203
14.0839	153		14.0839	126		14.0839	149		14.0839	154		13.9521	179
14.1039	150		14.1039	161		14.1039	159		14.1039	149		13.9718	183
14.1239	145		14.1239	158		14.1239	158		14.1239	142		13.9915	176
14.1439	105		14.1439	152		14.1439	143		14.1439	166		14.0113	174
14.1639	158		14.1639	134		14.1639	180		14.1639	137		14.031	169
14.1839	128		14.1839	112		14.1839	150		14.1839	166		14.0507	197
14.204	131		14.204	128		14.204	143		14.204	136		14.0704	167
14.224	132		14.224	128		14.224	167		14.224	136		14.0901	180
14.244	125		14.244	127		14.244	164		14.244	132		14.1098	181
14.264	139		14.264	125		14.264	156		14.264	150		14.1296	184
14.284	152		14.284	132		14.284	175		14.284	154		14.1493	156
14.304	120		14.304	126		14.304	169		14.304	150		14.169	177
14.324	127		14.324	129		14.324	152		14.324	156		14.1887	170
14.344	106		14.344	152		14.344	143		14.344	161		14.2084	197
14.364	125		14.364	135		14.364	158		14.364	131		14.2282	200
14.384	155		14.384	139		14.384	170		14.384	139		14.2479	187
14.404	145		14.404	149		14.404	137		14.404	141		14.2676	197
14.424	141		14.424	137		14.424	161		14.424	145		14.2873	197
14.4441	140		14.4441	154		14.4441	164		14.4441	148		14.307	196
14.4641	151		14.4641	137		14.4641	178		14.4641	135		14.3268	153
14.4841	141		14.4841	116		14.4841	155		14.4841	159		14.3465	198
14.5041	128		14.5041	142		14.5041	154		14.5041	131		14.3662	169
14.5241	149		14.5241	137		14.5241	145		14.5241	136		14.3859	201
14.5441	116		14.5441	136		14.5441	150		14.5441	152		14.4056	187
14.5641	141		14.5641	142		14.5641	164		14.5641	124		14.4253	178
14.5841	138		14.5841	126		14.5841	168		14.5841	140		14.4451	181
14.6041	136		14.6041	130		14.6041	193		14.6041	140		14.4648	171
14.6241	127		14.6241	131		14.6241	167		14.6241	154		14.4845	191
14.6441	123		14.6441	143		14.6441	149		14.6441	131		14.5042	186
14.6641	135		14.6641	111		14.6641	143		14.6641	136		14.5239	176
14.6842	144		14.6842	113		14.6842	152		14.6842	147		14.5437	173
14.7042	139		14.7042	134		14.7042	149		14.7042	117		14.5634	170
14.7242	128		14.7242	126		14.7242	141		14.7242	138		14.5831	191
14.7442	127		14.7442	113		14.7442	142		14.7442	135		14.6028	161
14.7642	130		14.7642	137		14.7642	156		14.7642	121		14.6225	174
14.7842	140		14.7842	134		14.7842	162		14.7842	130		14.6423	164
14.8042	131		14.8042	124		14.8042	170		14.8042	147		14.662	161
14.8242	129		14.8242	130		14.8242	156		14.8242	150		14.6817	168
14.8442	132		14.8442	124		14.8442	166		14.8442	139		14.7014	179
14.8642	121		14.8642	123		14.8642	158		14.8642	124		14.7211	168
14.8842	123		14.8842	148		14.8842	124		14.8842	152		14.7408	172
14.9043	133		14.9043	119		14.9043	170		14.9043	143		14.7606	155
14.9243	121		14.9243	115		14.9243	134		14.9243	137		14.7803	168
14.9443	118		14.9443	126		14.9443	150		14.9443	128		14.8	194
14.9643	130		14.9643	147		14.9643	159		14.9643	134		14.8197	153
14.9843	119		14.9843	132		14.9843	149		14.9843	129		14.8394	169
15.0043	137		15.0043	141		15.0043	146		15.0043	139		14.8591	164
15.0243	119		15.0243	120		15.0243	172		15.0243	151		14.8789	174
15.0443	116		15.0443	127		15.0443	137		15.0443	137		14.8986	174
15.0643	139		15.0643	140		15.0643	152		15.0643	141		14.9183	171
15.0843	137		15.0843	132		15.0843	143		15.0843	149		14.938	158
15.1043	104		15.1043	119		15.1043	154		15.1043	155		14.9577	171
15.1243	121		15.1243	133		15.1243	172		15.1243	122		14.9775	158
15.1444	117		15.1444	144		15.1444	134		15.1444	141		14.9972	178
15.1644	125		15.1644	125		15.1644	147		15.1644	135		15.0169	155
15.1844	117		15.1844	110		15.1844	153		15.1844	130		15.0366	164
15.2044	131		15.2044	138		15.2044	149		15.2044	130		15.0563	162
15.2244	132		15.2244	122		15.2244	143		15.2244	142		15.0761	172
15.2444	131		15.2444	132		15.2444	169		15.2444	137		15.0958	189
15.2644	119		15.2644	126		15.2644	134		15.2644	144		15.1155	144
15.2844	114		15.2844	130		15.2844	133		15.2844	151		15.1352	171
15.3044	126		15.3044	136		15.3044	146		15.3044	132		15.1549	160
15.3244	128		15.3244	131		15.3244	155		15.3244	151		15.1746	155
15.3445	115		15.3445	134		15.3445	143		15.3445	136		15.1944	159
15.3644	118		15.3644	125		15.3644	165		15.3644	145		15.2141	172
15.3845	119		15.3845	124		15.3845	151		15.3845	133		15.2338	167
15.4045	123		15.4045	138		15.4045	161		15.4045	134		15.2535	169
15.4245	129		15.4245	132		15.4245	147		15.4245	155		15.2732	148
15.4445	116		15.4445	146		15.4445	138		15.4445	129		15.2929	153
15.4645	103		15.4645	132		15.4645	161		15.4645	149		15.3127	155
15.4845	105		15.4845	164		15.4845	150		15.4845	134		15.3324	173
15.5045	129		15.5045	120		15.5045	149		15.5045	149		15.3521	174
15.5245	121		15.5245	126		15.5245	140		15.5245	137		15.3718	151
15.5445	135		15.5445	117		15.5445	139		15.5445	141		15.3915	160
15.5645	138		15.5645	131		15.5645	144		15.5645	134		15.4113	161
15.5846	130		15.5846	123		15.5846	143		15.5846	146		15.431	143
15.6046	105		15.6046	132		15.6046	136		15.6046	140		15.4507	159
15.6246	118		15.6246	151		15.6246	159		15.6246	138		15.4704	152
15.6446	105		15.6446	145		15.6446	136		15.6446	169		15.4901	137
15.6646	122		15.6646	127		15.6646	152		15.6646	138		15.5099	178
15.6846	117		15.6846	119		15.6846	142		15.6846	149		15.5296	158
15.7046	142		15.7046	127		15.7046	169		15.7046	141		15.5493	165
15.7246	102		15.7246	137		15.7246	148		15.7246	145		15.569	161
15.7446	116		15.7446	119		15.7446	152		15.7446	149		15.5887	166
15.7646	116		15.7646	135		15.7646	153		15.7646	147		15.6084	183
15.7846	112		15.7846	121		15.7846	158		15.7846	134		15.6282	149
15.8046	119		15.8046	143		15.8046	144		15.8046	135		15.6479	142
15.8247	136		15.8247	135		15.8247	153		15.8247	163		15.6676	171
15.8447	132		15.8447	153		15.8447	146		15.8447	153		15.6873	168
15.8647	123		15.8647	123		15.8647	157		15.8647	140		15.707	169
15.8847	128		15.8847	117		15.8847	149		15.8847	115		15.7268	161
15.9047	134		15.9047	132		15.9047	163		15.9047	145		15.7465	155
15.9247	148		15.9247	131		15.9247	148		15.9247	153		15.7662	186
15.9447	129		15.9447	155		15.9447	176		15.9447	148		15.7859	157
15.9647	110		15.9647	143		15.9647	184		15.9647	149		15.8056	177
15.9847	125		15.9847	121		15.9847	209		15.9847	158		15.8254	148
16.0047	138		16.0047	138		16.0047	186		16.0047	160		15.8451	146
16.0247	125		16.0247	153		16.0247	204		16.0247	150		15.8648	150
16.0448	147		16.0448	135		16.0448	168		16.0448	151		15.8845	125
16.0648	135		16.0648	155		16.0648	187		16.0648	175		15.9042	155
16.0848	121		16.0848	180		16.0848	203		16.0848	150		15.9239	142
16.1048	135		16.1048	157		16.1048	182		16.1048	147		15.9437	161
16.1248	126		16.1248	162		16.1248	163		16.1248	154		15.9634	156
16.1448	124		16.1448	159		16.1448	170		16.1448	139		15.9831	148
16.1648	121		16.1648	160		16.1648	183		16.1648	122		16.0028	162
16.1848	127		16.1848	151		16.1848	178		16.1848	145		16.0225	147
16.2048	139		16.2048	145		16.2048	156		16.2048	167		16.0422	128
16.2248	126		16.2248	156		16.2248	149		16.2248	155		16.062	157
16.2448	120		16.2448	176		16.2448	174		16.2448	134		16.0817	186
16.2648	138		16.2648	148		16.2648	179		16.2648	139		16.1014	169
16.2848	122		16.2848	147		16.2848	173		16.2848	146		16.1211	165
16.3049	139		16.3049	140		16.3049	156		16.3049	138		16.1408	159
16.3249	139		16.3249	155		16.3249	155		16.3249	137		16.1606	162
16.3449	141		16.3449	164		16.3449	155		16.3449	136		16.1803	129
16.3649	144		16.3649	133		16.3649	160		16.3649	165		16.2	145
16.3849	127		16.3849	147		16.3849	159		16.3849	172		16.2197	138
16.4049	121		16.4049	147		16.4049	155		16.4049	136		16.2394	149
16.4249	137		16.4249	143		16.4249	161		16.4249	132		16.2592	143
16.4449	133		16.4449	157		16.4449	167		16.4449	160		16.2789	157
16.4649	124		16.4649	116		16.4649	157		16.4649	149		16.2986	148
16.4849	138		16.4849	119		16.4849	157		16.4849	167		16.3183	149
16.5049	118		16.5049	139		16.5049	136		16.5049	177		16.338	179
16.525	124		16.525	128		16.525	141		16.525	135		16.3577	161
16.545	143		16.545	130		16.545	138		16.545	144		16.3775	158
16.565	120		16.565	136		16.565	163		16.565	146		16.3972	135
16.585	121		16.585	132		16.585	157		16.585	175		16.4169	155
16.605	120		16.605	166		16.605	165		16.605	142		16.4366	136
16.625	116		16.625	148		16.625	160		16.625	160		16.4563	169
16.645	122		16.645	123		16.645	141		16.645	159		16.4761	139
16.665	127		16.665	143		16.665	148		16.665	170		16.4958	159
16.685	153		16.685	128		16.685	178		16.685	169		16.5155	152
16.705	146		16.705	108		16.705	146		16.705	164		16.5352	167
16.725	142		16.725	118		16.725	149		16.725	174		16.5549	188
16.745	139		16.745	132		16.745	159		16.745	162		16.5746	155
16.7651	140		16.7651	131		16.7651	138		16.7651	162		16.5944	150
16.7851	147		16.7851	134		16.7851	136		16.7851	179		16.6141	172
16.8051	155		16.8051	123		16.8051	165		16.8051	185		16.6338	151
16.8251	142		16.8251	135		16.8251	127		16.8251	166		16.6535	172
16.8451	140		16.8451	128		16.8451	155		16.8451	206		16.6732	162
16.8651	151		16.8651	109		16.8651	143		16.8651	206		16.6929	172
16.8851	141		16.8851	129		16.8851	165		16.8851	181		16.7127	173
16.9051	145		16.9051	152		16.9051	137		16.9051	200		16.7324	199
16.9251	147		16.9251	127		16.9251	144		16.9251	222		16.7521	200
16.9451	137		16.9451	124		16.9451	145		16.9451	228		16.7718	222
16.9651	154		16.9651	121		16.9651	149		16.9651	219		16.7915	214
16.9852	185		16.9852	116		16.9852	125		16.9852	239		16.8113	241
17.0052	161		17.0052	125		17.0052	156		17.0052	291		16.831	231
17.0252	165		17.0252	143		17.0252	145		17.0252	288		16.8507	222
17.0452	205		17.0452	119		17.0452	166		17.0452	302		16.8704	247
17.0652	200		17.0652	123		17.0652	145		17.0652	317		16.8901	293
17.0852	247		17.0852	100		17.0852	129		17.0852	326		16.9098	235
17.1052	242		17.1052	129		17.1052	143		17.1052	390		16.9296	284
17.1252	260		17.1252	106		17.1252	146		17.1252	408		16.9493	295
17.1452	362		17.1452	108		17.1452	141		17.1452	433		16.969	331
17.1652	375		17.1652	137		17.1652	119		17.1652	434		16.9887	278
17.1852	423		17.1852	145		17.1852	134		17.1852	507		17.0084	298
17.2052	467		17.2052	113		17.2052	128		17.2052	458		17.0282	313
17.2252	454		17.2252	117		17.2252	142		17.2252	393		17.0479	272
17.2453	500		17.2453	129		17.2453	133		17.2453	418		17.0676	273
17.2653	552		17.2653	137		17.2653	141		17.2653	440		17.0873	268
17.2853	521		17.2853	125		17.2853	155		17.2853	383		17.107	261
17.3053	463		17.3053	126		17.3053	152		17.3053	364		17.1268	224
17.3253	434		17.3253	128		17.3253	137		17.3253	367		17.1465	231
17.3453	353		17.3453	99		17.3453	161		17.3453	312		17.1662	237
17.3653	376		17.3653	117		17.3653	132		17.3653	368		17.1859	219
17.3853	331		17.3853	118		17.3853	145		17.3853	402		17.2056	200
17.4053	320		17.4053	121		17.4053	152		17.4053	380		17.2253	224
17.4253	329		17.4253	141		17.4253	116		17.4253	365		17.2451	199
17.4454	364		17.4454	121		17.4454	148		17.4454	329		17.2648	201
17.4654	361		17.4654	139		17.4654	153		17.4654	307		17.2845	188
17.4854	371		17.4854	117		17.4854	146		17.4854	296		17.3042	182
17.5054	291		17.5054	123		17.5054	137		17.5054	269		17.3239	172
17.5254	286		17.5254	127		17.5254	151		17.5254	193		17.3437	142
17.5454	213		17.5454	127		17.5454	155		17.5454	199		17.3634	175
17.5654	196		17.5654	131		17.5654	136		17.5654	179		17.3831	143
17.5854	170		17.5854	115		17.5854	142		17.5854	183		17.4028	133
17.6054	166		17.6054	111		17.6054	137		17.6054	188		17.4225	174
17.6254	166		17.6254	123		17.6254	148		17.6254	174		17.4423	150
17.6454	147		17.6454	116		17.6454	134		17.6454	172		17.462	142
17.6654	131		17.6654	114		17.6654	118		17.6654	177		17.4817	154
17.6854	153		17.6854	139		17.6854	126		17.6854	165		17.5014	179
17.7055	118		17.7055	110		17.7055	131		17.7055	169		17.5211	154
17.7255	127		17.7255	136		17.7255	143		17.7255	169		17.5408	162
17.7455	122		17.7455	140		17.7455	131		17.7455	141		17.5606	157
17.7655	143		17.7655	108		17.7655	157		17.7655	190		17.5803	130
17.7855	128		17.7855	118		17.7855	145		17.7855	207		17.6	140
17.8055	132		17.8055	128		17.8055	153		17.8055	196		17.6197	142
17.8255	130		17.8255	129		17.8255	126		17.8255	156		17.6394	143
17.8455	130		17.8455	122		17.8455	150		17.8455	173		17.6592	144
17.8655	132		17.8655	132		17.8655	145		17.8655	173		17.6789	135
17.8855	123		17.8855	141		17.8855	136		17.8855	162		17.6986	153
17.9056	113		17.9056	114		17.9056	127		17.9056	151		17.7183	124
17.9256	127		17.9256	113		17.9256	120		17.9256	177		17.738	144
17.9456	138		17.9456	107		17.9456	135		17.9456	158		17.7577	148
17.9656	141		17.9656	111		17.9656	125		17.9656	147		17.7775	145
17.9856	130		17.9856	111		17.9856	141		17.9856	163		17.7972	131
18.0056	149		18.0056	106		18.0056	128		18.0056	153		17.8169	145
18.0256	133		18.0256	112		18.0256	117		18.0256	159		17.8366	146
18.0456	130		18.0456	128		18.0456	131		18.0456	150		17.8563	144
18.0656	123		18.0656	109		18.0656	131		18.0656	183		17.876	133
18.0856	105		18.0856	128		18.0856	144		18.0856	188		17.8958	137
18.1056	120		18.1056	99		18.1056	131		18.1056	178		17.9155	143
18.1256	118		18.1256	119		18.1256	133		18.1256	171		17.9352	146
18.1456	129		18.1456	107		18.1456	131		18.1456	165		17.9549	169
18.1657	130		18.1657	105		18.1657	121		18.1657	178		17.9746	134
18.1857	121		18.1857	109		18.1857	144		18.1857	155		17.9944	140
18.2057	127		18.2057	125		18.2057	137		18.2057	177		18.0141	160
18.2257	120		18.2257	123		18.2257	137		18.2257	179		18.0338	146
18.2457	135		18.2457	111		18.2457	142		18.2457	141		18.0535	140
18.2657	147		18.2657	100		18.2657	120		18.2657	155		18.0732	150
18.2857	115		18.2857	124		18.2857	142		18.2857	162		18.0929	141
18.3057	144		18.3057	122		18.3057	162		18.3057	151		18.1127	139
18.3257	108		18.3257	128		18.3257	121		18.3257	152		18.1324	132
18.3457	127		18.3457	114		18.3457	128		18.3457	143		18.1521	144
18.3657	139		18.3657	111		18.3657	126		18.3657	139		18.1718	143
18.3858	133		18.3858	138		18.3858	150		18.3858	151		18.1915	120
18.4058	116		18.4058	116		18.4058	143		18.4058	139		18.2113	137
18.4258	120		18.4258	119		18.4258	133		18.4258	153		18.231	136
18.4458	135		18.4458	114		18.4458	116		18.4458	146		18.2507	155
18.4658	113		18.4658	113		18.4658	161		18.4658	141		18.2704	123
18.4858	124		18.4858	128		18.4858	142		18.4858	138		18.2901	140
18.5058	115		18.5058	125		18.5058	123		18.5058	134		18.3099	154
18.5258	119		18.5258	123		18.5258	144		18.5258	146		18.3296	134
18.5458	131		18.5458	135		18.5458	118		18.5458	153		18.3493	152
18.5658	104		18.5658	150		18.5658	132		18.5658	139		18.369	161
18.5858	135		18.5858	107		18.5858	151		18.5858	138		18.3887	156
18.6059	134		18.6059	112		18.6059	126		18.6059	139		18.4084	138
18.6259	136		18.6259	113		18.6259	144		18.6259	150		18.4282	157
18.6459	110		18.6459	138		18.6459	134		18.6459	135		18.4479	162
18.6659	110		18.6659	125		18.6659	122		18.6659	120		18.4676	128
18.6859	114		18.6859	123		18.6859	127		18.6859	127		18.4873	127
18.7059	109		18.7059	88		18.7059	118		18.7059	131		18.507	159
18.7259	109		18.7259	119		18.7259	147		18.7259	139		18.5267	164
18.7459	117		18.7459	129		18.7459	144		18.7459	155		18.5465	153
18.7659	106		18.7659	130		18.7659	144		18.7659	128		18.5662	146
18.7859	107		18.7859	120		18.7859	156		18.7859	144		18.5859	135
18.8059	109		18.8059	131		18.8059	133		18.8059	136		18.6056	136
18.8259	107		18.8259	133		18.8259	148		18.8259	140		18.6254	150
18.8459	132		18.8459	134		18.8459	135		18.8459	137		18.6451	129
18.866	116		18.866	124		18.866	144		18.866	146		18.6648	141
18.886	117		18.886	117		18.886	146		18.886	128		18.6845	145
18.906	125		18.906	121		18.906	136		18.906	144		18.7042	138
18.926	110		18.926	111		18.926	151		18.926	137		18.7239	121
18.946	106		18.946	93		18.946	131		18.946	117		18.7437	143
18.966	99		18.966	131		18.966	124		18.966	130		18.7634	130
18.986	116		18.986	116		18.986	153		18.986	125		18.7831	142
19.006	117		19.006	132		19.006	137		19.006	129		18.8028	138
19.026	135		19.026	110		19.026	110		19.026	121		18.8225	138
19.046	125		19.046	141		19.046	116		19.046	137		18.8422	146
19.0661	121		19.0661	107		19.0661	130		19.0661	138		18.862	161
19.0861	105		19.0861	124		19.0861	120		19.0861	132		18.8817	129
19.1061	125		19.1061	120		19.1061	127		19.1061	123		18.9014	146
19.1261	116		19.1261	118		19.1261	126		19.1261	129		18.9211	136
19.1461	113		19.1461	101		19.1461	122		19.1461	118		18.9408	139
19.1661	104		19.1661	108		19.1661	160		19.1661	132		18.9606	136
19.1861	114		19.1861	125		19.1861	132		19.1861	115		18.9803	140
19.2061	102		19.2061	121		19.2061	145		19.2061	111		19	164
19.2261	111		19.2261	114		19.2261	132		19.2261	112		19.0197	140
19.2461	111		19.2461	106		19.2461	145		19.2461	133		19.0394	134
19.2661	114		19.2661	120		19.2661	144		19.2661	123		19.0591	148
19.2861	125		19.2861	128		19.2861	130		19.2861	132		19.0789	135
19.3061	96		19.3061	122		19.3061	142		19.3061	125		19.0986	139
19.3262	131		19.3262	137		19.3262	146		19.3262	112		19.1183	164
19.3462	118		19.3462	125		19.3462	122		19.3462	128		19.138	137
19.3662	102		19.3662	119		19.3662	137		19.3662	136		19.1577	147
19.3862	100		19.3862	129		19.3862	159		19.3862	131		19.1775	124
19.4062	118		19.4062	130		19.4062	145		19.4062	126		19.1972	140
19.4262	92		19.4262	142		19.4262	150		19.4262	104		19.2169	134
19.4462	105		19.4462	121		19.4462	144		19.4462	118		19.2366	130
19.4662	97		19.4662	132		19.4662	129		19.4662	141		19.2563	132
19.4862	118		19.4862	126		19.4862	134		19.4862	117		19.2761	132
19.5062	110		19.5062	120		19.5062	127		19.5062	109		19.2958	115
19.5262	101		19.5262	128		19.5262	161		19.5262	126		19.3155	133
19.5463	112		19.5463	119		19.5463	136		19.5463	99		19.3352	158
19.5663	122		19.5663	129		19.5663	139		19.5663	137		19.3549	136
19.5863	111		19.5863	142		19.5863	136		19.5863	142		19.3746	141
19.6063	94		19.6063	111		19.6063	132		19.6063	125		19.3944	128
19.6263	123		19.6263	121		19.6263	127		19.6263	131		19.4141	147
19.6463	115		19.6463	118		19.6463	112		19.6463	132		19.4338	128
19.6663	121		19.6663	109		19.6663	126		19.6663	134		19.4535	128
19.6863	117		19.6863	128		19.6863	138		19.6863	131		19.4732	169
19.7063	114		19.7063	150		19.7063	142		19.7063	122		19.493	171
19.7263	104		19.7263	137		19.7263	134		19.7263	109		19.5127	147
19.7463	105		19.7463	118		19.7463	156		19.7463	122		19.5324	133
19.7663	110		19.7663	138		19.7663	143		19.7663	107		19.5521	124
19.7863	103		19.7863	113		19.7863	133		19.7863	136		19.5718	134
19.8064	122		19.8064	113		19.8064	143		19.8064	146		19.5915	140
19.8264	117		19.8264	105		19.8264	166		19.8264	116		19.6113	109
19.8464	112		19.8464	125		19.8464	151		19.8464	125		19.631	129
19.8664	102		19.8664	118		19.8664	148		19.8664	107		19.6507	116
19.8864	95		19.8864	117		19.8864	125		19.8864	125		19.6704	126
19.9064	115		19.9064	126		19.9064	136		19.9064	120		19.6901	149
19.9264	109		19.9264	125		19.9264	141		19.9264	129		19.7098	117
19.9464	116		19.9464	114		19.9464	137		19.9464	125		19.7296	136
19.9664	111		19.9664	122		19.9664	141		19.9664	110		19.7493	131
19.9864	106		19.9864	114		19.9864	131		19.9864	119		19.769	145
20.0065	116		20.0065	120		20.0065	127		20.0065	115		19.7887	128
20.0265	115		20.0265	128		20.0265	129		20.0265	124		19.8084	142
20.0465	102		20.0465	123		20.0465	145		20.0465	122		19.8282	136
20.0665	98		20.0665	132		20.0665	141		20.0665	135		19.8479	132
20.0865	89		20.0865	119		20.0865	140		20.0865	118		19.8676	133
20.1065	102		20.1065	131		20.1065	124		20.1065	125		19.8873	140
20.1265	100		20.1265	144		20.1265	131		20.1265	106		19.907	136
20.1465	107		20.1465	135		20.1465	142		20.1465	136		19.9267	141
20.1665	115		20.1665	125		20.1665	158		20.1665	118		19.9465	122
20.1865	121		20.1865	121		20.1865	119		20.1865	141		19.9662	140
20.2065	110		20.2065	125		20.2065	118		20.2065	113		19.9859	120
20.2265	130		20.2265	133		20.2265	144		20.2265	124		20.0056	133
20.2465	127		20.2465	122		20.2465	147		20.2465	126		20.0253	131
20.2666	115		20.2666	120		20.2666	158		20.2666	138		20.0451	150
20.2866	98		20.2866	136		20.2866	136		20.2866	134		20.0648	144
20.3066	138		20.3066	116		20.3066	136		20.3066	139		20.0845	123
20.3266	117		20.3266	115		20.3266	127		20.3266	102		20.1042	119
20.3466	118		20.3466	119		20.3466	131		20.3466	132		20.1239	146
20.3666	94		20.3666	102		20.3666	125		20.3666	129		20.1437	149
20.3866	106		20.3866	129		20.3866	131		20.3866	133		20.1634	146
20.4066	109		20.4066	124		20.4066	159		20.4066	131		20.1831	162
20.4266	109		20.4266	110		20.4266	139		20.4266	119		20.2028	148
20.4466	127		20.4466	135		20.4466	141		20.4466	128		20.2225	145
20.4667	106		20.4667	119		20.4667	129		20.4667	120		20.2422	126
20.4867	105		20.4867	125		20.4867	138		20.4867	125		20.262	131
20.5067	110		20.5067	116		20.5067	148		20.5067	108		20.2817	133
20.5267	140		20.5267	125		20.5267	131		20.5267	121		20.3014	154
20.5467	115		20.5467	144		20.5467	139		20.5467	140		20.3211	144
20.5667	128		20.5667	128		20.5667	126		20.5667	121		20.3408	137
20.5867	116		20.5867	127		20.5867	128		20.5867	124		20.3606	121
20.6067	111		20.6067	116		20.6067	156		20.6067	120		20.3803	133
20.6267	123		20.6267	133		20.6267	151		20.6267	139		20.4	140
20.6467	122		20.6467	128		20.6467	132		20.6467	135		20.4197	144
20.6667	118		20.6667	123		20.6667	132		20.6667	137		20.4394	157
20.6867	119		20.6867	157		20.6867	133		20.6867	115		20.4592	133
20.7067	135		20.7067	119		20.7067	129		20.7067	123		20.4789	134
20.7268	121		20.7268	140		20.7268	134		20.7268	125		20.4986	144
20.7468	96		20.7468	117		20.7468	146		20.7468	106		20.5183	117
20.7668	135		20.7668	127		20.7668	139		20.7668	147		20.538	145
20.7868	124		20.7868	133		20.7868	148		20.7868	121		20.5577	148
20.8068	110		20.8068	125		20.8068	135		20.8068	132		20.5775	145
20.8268	106		20.8268	112		20.8268	139		20.8268	127		20.5972	135
20.8468	114		20.8468	144		20.8468	146		20.8468	152		20.6169	159
20.8668	119		20.8668	121		20.8668	114		20.8668	136		20.6366	153
20.8868	129		20.8868	135		20.8868	158		20.8868	149		20.6563	140
20.9068	130		20.9068	135		20.9068	134		20.9068	132		20.6761	172
20.9269	127		20.9269	122		20.9269	134		20.9269	128		20.6958	145
20.9469	124		20.9469	131		20.9469	142		20.9469	121		20.7155	138
20.9669	132		20.9669	121		20.9669	133		20.9669	112		20.7352	129
20.9869	112		20.9869	135		20.9869	150		20.9869	120		20.7549	146
21.0069	119		21.0069	126		21.0069	154		21.0069	128		20.7746	125
21.0269	112		21.0269	144		21.0269	147		21.0269	117		20.7944	125
21.0469	117		21.0469	142		21.0469	161		21.0469	114		20.8141	142
21.0669	113		21.0669	115		21.0669	138		21.0669	132		20.8338	139
21.0869	133		21.0869	113		21.0869	131		21.0869	115		20.8535	144
21.1069	112		21.1069	124		21.1069	146		21.1069	123		20.8732	133
21.1269	116		21.1269	118		21.1269	172		21.1269	112		20.8929	132
21.1469	106		21.1469	138		21.1469	134		21.1469	89		20.9127	151
21.1669	120		21.1669	129		21.1669	138		21.1669	134		20.9324	131
21.187	115		21.187	138		21.187	140		21.187	104		20.9521	133
21.207	119		21.207	146		21.207	153		21.207	130		20.9718	140
21.227	108		21.227	120		21.227	135		21.227	128		20.9915	130
21.247	133		21.247	135		21.247	134		21.247	125		21.0113	145
21.267	114		21.267	120		21.267	126		21.267	124		21.031	127
21.287	119		21.287	133		21.287	140		21.287	113		21.0507	118
21.307	106		21.307	126		21.307	130		21.307	98		21.0704	136
21.327	127		21.327	135		21.327	155		21.327	131		21.0901	128
21.347	121		21.347	117		21.347	147		21.347	116		21.1099	166
21.367	93		21.367	136		21.367	140		21.367	134		21.1296	137
21.387	98		21.387	136		21.387	148		21.387	145		21.1493	147
21.4071	116		21.4071	128		21.4071	161		21.4071	138		21.169	132
21.4271	120		21.4271	149		21.4271	150		21.4271	118		21.1887	142
21.4471	109		21.4471	117		21.4471	151		21.4471	136		21.2084	141
21.4671	118		21.4671	125		21.4671	144		21.4671	137		21.2282	115
21.4871	104		21.4871	123		21.4871	154		21.4871	135		21.2479	141
21.5071	97		21.5071	148		21.5071	157		21.5071	129		21.2676	131
21.5271	127		21.5271	129		21.5271	163		21.5271	132		21.2873	160
21.5471	119		21.5471	150		21.5471	155		21.5471	144		21.307	142
21.5671	124		21.5671	142		21.5671	135		21.5671	113		21.3268	121
21.5871	110		21.5871	134		21.5871	168		21.5871	140		21.3465	142
21.6071	110		21.6071	143		21.6071	153		21.6071	109		21.3662	116
21.6272	129		21.6272	154		21.6272	140		21.6272	137		21.3859	140
21.6471	125		21.6471	145		21.6471	154		21.6471	138		21.4056	121
21.6672	139		21.6672	138		21.6672	154		21.6672	138		21.4253	145
21.6872	131		21.6872	109		21.6872	154		21.6872	162		21.4451	162
21.7072	116		21.7072	139		21.7072	163		21.7072	129		21.4648	139
21.7272	113		21.7272	139		21.7272	145		21.7272	161		21.4845	169
21.7472	139		21.7472	101		21.7472	150		21.7472	172		21.5042	127
21.7672	145		21.7672	120		21.7672	147		21.7672	148		21.5239	147
21.7872	159		21.7872	119		21.7872	151		21.7872	147		21.5436	146
21.8072	162		21.8072	116		21.8072	171		21.8072	172		21.5634	158
21.8272	154		21.8272	129		21.8272	150		21.8272	181		21.5831	180
21.8472	143		21.8472	131		21.8472	127		21.8472	187		21.6028	153
21.8672	162		21.8672	121		21.8672	140		21.8672	203		21.6225	142
21.8873	155		21.8873	140		21.8873	137		21.8873	219		21.6423	177
21.9073	174		21.9073	134		21.9073	152		21.9073	209		21.662	148
21.9273	172		21.9273	134		21.9273	153		21.9273	219		21.6817	154
21.9473	175		21.9473	117		21.9473	160		21.9473	229		21.7014	153
21.9673	205		21.9673	106		21.9673	160		21.9673	229		21.7211	179
21.9873	222		21.9873	138		21.9873	142		21.9873	243		21.7408	169
22.0073	247		22.0073	140		22.0073	123		22.0073	238		21.7606	203
22.0273	251		22.0273	136		22.0273	157		22.0273	276		21.7803	167
22.0473	242		22.0473	137		22.0473	167		22.0473	280		21.8	184
22.0673	280		22.0673	117		22.0673	134		22.0673	266		21.8197	195
22.0873	291		22.0873	153		22.0873	164		22.0873	313		21.8394	235
22.1074	282		22.1074	122		22.1074	137		22.1074	347		21.8591	235
22.1274	298		22.1274	147		22.1274	158		22.1274	324		21.8789	262
22.1474	345		22.1474	135		22.1474	146		22.1474	354		21.8986	237
22.1674	323		22.1674	124		22.1674	126		22.1674	387		21.9183	286
22.1874	373		22.1874	137		22.1874	148		22.1874	414		21.938	286
22.2074	395		22.2074	152		22.2074	162		22.2074	435		21.9577	297
22.2274	477		22.2274	129		22.2274	171		22.2274	480		21.9775	336
22.2474	526		22.2474	138		22.2474	153		22.2474	496		21.9972	370
22.2674	584		22.2674	128		22.2674	153		22.2674	480		22.0169	362
22.2874	625		22.2874	133		22.2874	159		22.2874	492		22.0366	388
22.3074	770		22.3074	151		22.3074	170		22.3074	511		22.0563	417
22.3274	775		22.3274	132		22.3274	154		22.3274	429		22.076	434
22.3475	783		22.3475	142		22.3475	169		22.3475	405		22.0958	408
22.3675	792		22.3675	146		22.3675	169		22.3675	380		22.1155	455
22.3875	769		22.3875	154		22.3875	188		22.3875	351		22.1352	391
22.4075	723		22.4075	145		22.4075	147		22.4075	295		22.1549	356
22.4275	674		22.4275	157		22.4275	159		22.4275	277		22.1746	311
22.4475	562		22.4475	141		22.4475	163		22.4475	222		22.1944	252
22.4675	477		22.4675	144		22.4675	165		22.4675	223		22.2141	224
22.4875	371		22.4875	152		22.4875	126		22.4875	217		22.2338	208
22.5075	352		22.5075	148		22.5075	165		22.5075	182		22.2535	193
22.5275	335		22.5275	144		22.5275	161		22.5275	186		22.2732	174
22.5475	226		22.5475	161		22.5475	176		22.5475	164		22.293	167
22.5676	220		22.5676	165		22.5676	184		22.5676	187		22.3127	170
22.5876	238		22.5876	156		22.5876	164		22.5876	149		22.3324	140
22.6076	205		22.6076	164		22.6076	159		22.6076	147		22.3521	149
22.6276	169		22.6276	163		22.6276	168		22.6276	121		22.3718	154
22.6476	163		22.6476	133		22.6476	180		22.6476	137		22.3915	159
22.6676	160		22.6676	151		22.6676	166		22.6676	134		22.4113	157
22.6876	147		22.6876	153		22.6876	192		22.6876	143		22.431	160
22.7076	159		22.7076	144		22.7076	184		22.7076	135		22.4507	132
22.7276	140		22.7276	176		22.7276	197		22.7276	130		22.4704	124
22.7476	167		22.7476	182		22.7476	186		22.7476	124		22.4901	118
22.7676	140		22.7676	167		22.7676	188		22.7676	150		22.5099	136
22.7876	152		22.7876	175		22.7876	211		22.7876	151		22.5296	150
22.8076	124		22.8076	175		22.8076	177		22.8076	142		22.5493	139
22.8277	142		22.8277	191		22.8277	206		22.8277	133		22.569	139
22.8477	150		22.8477	207		22.8477	210		22.8477	132		22.5887	123
22.8677	141		22.8677	189		22.8677	207		22.8677	131		22.6084	139
22.8877	135		22.8877	193		22.8877	204		22.8877	160		22.6282	133
22.9077	147		22.9077	183		22.9077	172		22.9077	143		22.6479	144
22.9277	149		22.9277	174		22.9277	169		22.9277	132		22.6676	135
22.9477	150		22.9477	192		22.9477	207		22.9477	146		22.6873	136
22.9677	133		22.9677	199		22.9677	195		22.9677	147		22.707	134
22.9877	166		22.9877	183		22.9877	174		22.9877	147		22.7267	145
23.0077	124		23.0077	180		23.0077	201		23.0077	158		22.7465	132
23.0278	138		23.0278	188		23.0278	183		23.0278	123		22.7662	138
23.0478	156		23.0478	183		23.0478	213		23.0478	123		22.7859	137
23.0678	143		23.0678	189		23.0678	188		23.0678	138		22.8056	147
23.0878	154		23.0878	190		23.0878	189		23.0878	116		22.8253	150
23.1078	154		23.1078	171		23.1078	162		23.1078	132		22.8451	167
23.1278	131		23.1278	167		23.1278	188		23.1278	135		22.8648	123
23.1478	124		23.1478	165		23.1478	172		23.1478	144		22.8845	140
23.1678	121		23.1678	154		23.1678	168		23.1678	120		22.9042	122
23.1878	133		23.1878	153		23.1878	172		23.1878	129		22.9239	132
23.2078	136		23.2078	144		23.2078	172		23.2078	140		22.9437	147
23.2278	147		23.2278	166		23.2278	156		23.2278	128		22.9634	148
23.2478	124		23.2478	196		23.2478	191		23.2478	99		22.9831	126
23.2678	131		23.2678	158		23.2678	164		23.2678	123		23.0028	130
23.2879	129		23.2879	182		23.2879	183		23.2879	113		23.0225	119
23.3079	128		23.3079	151		23.3079	155		23.3079	116		23.0422	130
23.3279	117		23.3279	163		23.3279	177		23.3279	121		23.062	127
23.3479	132		23.3479	153		23.3479	172		23.3479	99		23.0817	122
23.3679	130		23.3679	181		23.3679	187		23.3679	116		23.1014	134
23.3879	144		23.3879	148		23.3879	165		23.3879	121		23.1211	145
23.4079	127		23.4079	160		23.4079	152		23.4079	126		23.1408	122
23.4279	122		23.4279	179		23.4279	183		23.4279	131		23.1606	104
23.4479	124		23.4479	160		23.4479	173		23.4479	113		23.1803	117
23.4679	125		23.4679	178		23.4679	174		23.4679	138		23.2	144
23.488	128		23.488	162		23.488	188		23.488	97		23.2197	141
23.508	150		23.508	162		23.508	158		23.508	124		23.2394	131
23.528	141		23.528	162		23.528	183		23.528	111		23.2592	133
23.548	131		23.548	175		23.548	147		23.548	138		23.2789	129
23.568	124		23.568	160		23.568	188		23.568	134		23.2986	148
23.588	121		23.588	175		23.588	167		23.588	126		23.3183	147
23.608	137		23.608	182		23.608	167		23.608	158		23.338	133
23.628	133		23.628	176		23.628	160		23.628	141		23.3577	134
23.648	122		23.648	180		23.648	175		23.648	140		23.3775	134
23.668	132		23.668	163		23.668	162		23.668	125		23.3972	124
23.688	140		23.688	161		23.688	179		23.688	161		23.4169	126
23.708	131		23.708	148		23.708	167		23.708	135		23.4366	114
23.728	131		23.728	184		23.728	174		23.728	176		23.4563	115
23.7481	131		23.7481	165		23.7481	184		23.7481	153		23.4761	131
23.7681	130		23.7681	161		23.7681	197		23.7681	166		23.4958	150
23.7881	133		23.7881	194		23.7881	177		23.7881	142		23.5155	136
23.8081	147		23.8081	167		23.8081	159		23.8081	127		23.5352	142
23.8281	145		23.8281	165		23.8281	187		23.8281	147		23.5549	122
23.8481	143		23.8481	180		23.8481	196		23.8481	144		23.5746	129
23.8681	115		23.8681	165		23.8681	190		23.8681	149		23.5944	121
23.8881	145		23.8881	153		23.8881	160		23.8881	165		23.6141	119
23.9081	149		23.9081	184		23.9081	179		23.9081	108		23.6338	133
23.9281	147		23.9281	157		23.9281	175		23.9281	132		23.6535	132
23.9481	144		23.9481	162		23.9481	198		23.9481	125		23.6732	127
23.9682	157		23.9682	156		23.9682	172		23.9682	136		23.6929	142
23.9882	142		23.9882	170		23.9882	185		23.9882	127		23.7127	127
24.0082	131		24.0082	146		24.0082	156		24.0082	130		23.7324	133
24.0282	146		24.0282	156		24.0282	193		24.0282	133		23.7521	129
24.0482	146		24.0482	181		24.0482	175		24.0482	146		23.7718	116
24.0682	139		24.0682	175		24.0682	180		24.0682	121		23.7915	122
24.0882	136		24.0882	177		24.0882	195		24.0882	117		23.8113	139
24.1082	96		24.1082	173		24.1082	197		24.1082	134		23.831	107
24.1282	116		24.1282	186		24.1282	179		24.1282	117		23.8507	131
24.1482	142		24.1482	181		24.1482	168		24.1482	104		23.8704	137
24.1682	124		24.1682	176		24.1682	174		24.1682	101		23.8901	104
24.1883	148		24.1883	166		24.1883	186		24.1883	137		23.9098	131
24.2083	159		24.2083	178		24.2083	186		24.2083	136		23.9296	136
24.2283	145		24.2283	158		24.2283	176		24.2283	112		23.9493	134
24.2483	122		24.2483	169		24.2483	172		24.2483	144		23.969	150
24.2683	122		24.2683	156		24.2683	171		24.2683	123		23.9887	132
24.2883	129		24.2883	167		24.2883	198		24.2883	132		24.0084	131
24.3083	113		24.3083	184		24.3083	153		24.3083	125		24.0282	108
24.3283	128		24.3283	175		24.3283	177		24.3283	135		24.0479	133
24.3483	138		24.3483	174		24.3483	169		24.3483	122		24.0676	130
24.3683	126		24.3683	165		24.3683	180		24.3683	104		24.0873	120
24.3883	119		24.3883	176		24.3883	177		24.3883	121		24.107	129
24.4083	132		24.4083	152		24.4083	159		24.4083	131		24.1268	143
24.4283	120		24.4283	185		24.4283	175		24.4283	101		24.1465	137
24.4484	146		24.4484	162		24.4484	173		24.4484	110		24.1662	136
24.4684	115		24.4684	190		24.4684	163		24.4684	115		24.1859	131
24.4884	119		24.4884	189		24.4884	195		24.4884	127		24.2056	154
24.5084	133		24.5084	146		24.5084	170		24.5084	123		24.2253	121
24.5284	159		24.5284	186		24.5284	172		24.5284	111		24.2451	113
24.5484	118		24.5484	194		24.5484	182		24.5484	117		24.2648	135
24.5684	151		24.5684	166		24.5684	188		24.5684	104		24.2845	118
24.5884	125		24.5884	162		24.5884	182		24.5884	117		24.3042	144
24.6084	134		24.6084	175		24.6084	185		24.6084	130		24.3239	121
24.6284	145		24.6284	170		24.6284	176		24.6284	127		24.3437	126
24.6485	112		24.6485	172		24.6485	188		24.6485	112		24.3634	129
24.6684	139		24.6684	181		24.6684	173		24.6684	115		24.3831	147
24.6885	103		24.6885	171		24.6885	178		24.6885	115		24.4028	107
24.7085	127		24.7085	169		24.7085	168		24.7085	123		24.4225	166
24.7285	139		24.7285	160		24.7285	172		24.7285	137		24.4422	129
24.7485	123		24.7485	191		24.7485	175		24.7485	134		24.462	136
24.7685	124		24.7685	161		24.7685	180		24.7685	123		24.4817	126
24.7885	131		24.7885	165		24.7885	176		24.7885	100		24.5014	151
24.8085	122		24.8085	156		24.8085	164		24.8085	124		24.5211	141
24.8285	127		24.8285	183		24.8285	199		24.8285	120		24.5408	141
24.8485	134		24.8485	165		24.8485	185		24.8485	128		24.5605	114
24.8685	150		24.8685	145		24.8685	157		24.8685	130		24.5803	133
24.8885	136		24.8885	196		24.8885	192		24.8885	156		24.6	132
24.9086	153		24.9086	172		24.9086	160		24.9086	153		24.6197	148
24.9286	128		24.9286	181		24.9286	192		24.9286	146		24.6394	120
24.9486	149		24.9486	168		24.9486	178		24.9486	155		24.6592	147
24.9686	139		24.9686	169		24.9686	192		24.9686	161		24.6789	170
24.9886	138		24.9886	155		24.9886	207		24.9886	167		24.6986	137
25.0086	152		25.0086	179		25.0086	178		25.0086	176		24.7183	143
25.0286	172		25.0286	183		25.0286	184		25.0286	203		24.738	152
25.0486	175		25.0486	171		25.0486	173		25.0486	214		24.7577	165
25.0686	153		25.0686	178		25.0686	198		25.0686	201		24.7775	155
25.0886	167		25.0886	186		25.0886	165		25.0886	219		24.7972	153
25.1086	183		25.1086	162		25.1086	196		25.1086	258		24.8169	148
25.1287	196		25.1287	166		25.1287	169		25.1287	273		24.8366	143
25.1487	232		25.1487	181		25.1487	178		25.1487	287		24.8563	173
25.1687	213		25.1687	167		25.1687	173		25.1687	296		24.876	205
25.1887	237		25.1887	163		25.1887	202		25.1887	352		24.8958	194
25.2087	261		25.2087	195		25.2087	175		25.2087	324		24.9155	156
25.2287	285		25.2287	202		25.2287	189		25.2287	355		24.9352	192
25.2487	315		25.2487	184		25.2487	188		25.2487	349		24.9549	190
25.2687	330		25.2687	175		25.2687	179		25.2687	318		24.9746	200
25.2887	293		25.2887	180		25.2887	169		25.2887	322		24.9944	225
25.3087	328		25.3087	187		25.3087	194		25.3087	319		25.0141	229
25.3287	316		25.3287	187		25.3287	194		25.3287	275		25.0338	177
25.3487	303		25.3487	174		25.3487	176		25.3487	241		25.0535	206
25.3687	290		25.3687	165		25.3687	197		25.3687	270		25.0732	207
25.3888	262		25.3888	186		25.3888	198		25.3888	275		25.0929	192
25.4088	287		25.4088	179		25.4088	193		25.4088	247		25.1127	199
25.4288	244		25.4288	181		25.4288	182		25.4288	242		25.1324	180
25.4488	218		25.4488	201		25.4488	208		25.4488	239		25.1521	178
25.4688	219		25.4688	177		25.4688	175		25.4688	209		25.1718	162
25.4888	221		25.4888	196		25.4888	175		25.4888	236		25.1915	177
25.5088	222		25.5088	193		25.5088	199		25.5088	262		25.2113	162
25.5288	209		25.5288	204		25.5288	199		25.5288	275		25.231	164
25.5488	232		25.5488	195		25.5488	199		25.5488	265		25.2507	161
25.5688	244		25.5688	186		25.5688	163		25.5688	275		25.2704	186
25.5889	246		25.5889	177		25.5889	209		25.5889	289		25.2901	191
25.6089	261		25.6089	197		25.6089	216		25.6089	324		25.3099	206
25.6289	301		25.6289	180		25.6289	244		25.6289	363		25.3296	202
25.6489	271		25.6489	203		25.6489	217		25.6489	396		25.3493	191
25.6689	297		25.6689	202		25.6689	216		25.6689	421		25.369	247
25.6889	312		25.6889	189		25.6889	204		25.6889	445		25.3887	265
25.7089	362		25.7089	196		25.7089	206		25.7089	521		25.4084	281
25.7289	407		25.7289	222		25.7289	228		25.7289	575		25.4282	305
25.7489	448		25.7489	211		25.7489	234		25.7489	663		25.4479	325
25.7689	509		25.7689	203		25.7689	241		25.7689	670		25.4676	350
25.7889	603		25.7889	212		25.7889	265		25.7889	725		25.4873	382
25.8089	673		25.8089	227		25.8089	246		25.8089	745		25.507	377
25.8289	734		25.8289	252		25.8289	286		25.8289	725		25.5267	463
25.849	828		25.849	230		25.849	295		25.849	762		25.5465	484
25.869	855		25.869	271		25.869	293		25.869	659		25.5662	483
25.889	858		25.889	237		25.889	287		25.889	551		25.5859	481
25.909	813		25.909	258		25.909	337		25.909	534		25.6056	538
25.929	796		25.929	311		25.929	340		25.929	464		25.6253	494
25.949	695		25.949	306		25.949	335		25.949	377		25.6451	489
25.969	645		25.969	342		25.969	401		25.969	327		25.6648	476
25.989	520		25.989	391		25.989	440		25.989	335		25.6845	419
26.009	450		26.009	337		26.009	469		26.009	230		25.7042	316
26.029	398		26.029	428		26.029	473		26.029	257		25.7239	321
26.0491	373		26.0491	450		26.0491	496		26.0491	215		25.7436	264
26.0691	326		26.0691	459		26.0691	548		26.0691	203		25.7634	230
26.0891	278		26.0891	514		26.0891	554		26.0891	194		25.7831	214
26.1091	309		26.1091	536		26.1091	548		26.1091	185		25.8028	214
26.1291	263		26.1291	529		26.1291	556		26.1291	195		25.8225	185
26.1491	243		26.1491	582		26.1491	598		26.1491	190		25.8422	185
26.1691	258		26.1691	536		26.1691	536		26.1691	155		25.862	151
26.1891	249		26.1891	583		26.1891	522		26.1891	181		25.8817	171
26.2091	259		26.2091	511		26.2091	487		26.2091	150		25.9014	159
26.2291	247		26.2291	539		26.2291	507		26.2291	186		25.9211	154
26.2491	248		26.2491	529		26.2491	438		26.2491	156		25.9408	150
26.2691	219		26.2691	477		26.2691	425		26.2691	180		25.9606	177
26.2891	236		26.2891	430		26.2891	411		26.2891	169		25.9803	164
26.3092	257		26.3092	480		26.3092	371		26.3092	166		26	167
26.3292	229		26.3292	385		26.3292	334		26.3292	198		26.0197	153
26.3492	205		26.3492	378		26.3492	334		26.3492	210		26.0394	145
26.3692	270		26.3692	366		26.3692	313		26.3692	187		26.0591	172
26.3892	235		26.3892	373		26.3892	325		26.3892	199		26.0789	158
26.4092	252		26.4092	327		26.4092	318		26.4092	198		26.0986	162
26.4292	249		26.4292	319		26.4292	297		26.4292	243		26.1183	188
26.4492	249		26.4492	316		26.4492	262		26.4492	208		26.138	203
26.4692	278		26.4692	317		26.4692	293		26.4692	240		26.1577	160
26.4892	251		26.4892	289		26.4892	278		26.4892	216		26.1775	144
26.5092	246		26.5092	308		26.5092	282		26.5092	235		26.1972	193
26.5293	239		26.5293	252		26.5293	251		26.5293	231		26.2169	185
26.5493	238		26.5493	245		26.5493	260		26.5493	197		26.2366	164
26.5693	254		26.5693	251		26.5693	231		26.5693	165		26.2563	164
26.5893	238		26.5893	289		26.5893	251		26.5893	180		26.2761	174
26.6093	208		26.6093	260		26.6093	235		26.6093	160		26.2958	172
26.6293	194		26.6293	251		26.6293	222		26.6293	140		26.3155	174
26.6493	168		26.6493	260		26.6493	256		26.6493	143		26.3352	153
26.6693	175		26.6693	278		26.6693	229		26.6693	134		26.3549	168
26.6893	155		26.6893	226		26.6893	222		26.6893	129		26.3746	169
26.7093	172		26.7093	206		26.7093	224		26.7093	129		26.3944	126
26.7293	166		26.7293	251		26.7293	227		26.7293	133		26.4141	140
26.7493	163		26.7493	242		26.7493	204		26.7493	137		26.4338	143
26.7694	155		26.7694	228		26.7694	186		26.7694	145		26.4535	150
26.7894	165		26.7894	210		26.7894	228		26.7894	142		26.4732	136
26.8094	144		26.8094	212		26.8094	203		26.8094	134		26.493	138
26.8294	159		26.8294	217		26.8294	224		26.8294	135		26.5127	124
26.8494	167		26.8494	209		26.8494	224		26.8494	124		26.5324	127
26.8694	143		26.8694	238		26.8694	213		26.8694	129		26.5521	145
26.8894	160		26.8894	180		26.8894	208		26.8894	131		26.5718	136
26.9094	163		26.9094	206		26.9094	223		26.9094	122		26.5915	144
26.9294	155		26.9294	215		26.9294	221		26.9294	136		26.6113	138
26.9494	163		26.9494	168		26.9494	208		26.9494	114		26.631	136
26.9694	139		26.9694	233		26.9694	213		26.9694	121		26.6507	119
26.9895	144		26.9895	213		26.9895	197		26.9895	118		26.6704	132
27.0095	158		27.0095	226		27.0095	212		27.0095	145		26.6901	128
27.0295	163		27.0295	214		27.0295	193		27.0295	122		26.7098	114
27.0495	153		27.0495	234		27.0495	221		27.0495	116		26.7296	113
27.0695	149		27.0695	204		27.0695	215		27.0695	129		26.7493	136
27.0895	148		27.0895	210		27.0895	214		27.0895	116		26.769	129
27.1095	152		27.1095	222		27.1095	220		27.1095	138		26.7887	141
27.1295	149		27.1295	195		27.1295	208		27.1295	123		26.8084	134
27.1495	164		27.1495	197		27.1495	225		27.1495	101		26.8282	106
27.1695	139		27.1695	192		27.1695	179		27.1695	127		26.8479	138
27.1895	161		27.1895	209		27.1895	219		27.1895	125		26.8676	128
27.2096	143		27.2096	186		27.2096	210		27.2096	122		26.8873	133
27.2295	142		27.2295	192		27.2295	221		27.2295	124		26.907	138
27.2496	158		27.2496	227		27.2496	206		27.2496	143		26.9267	146
27.2696	149		27.2696	212		27.2696	238		27.2696	121		26.9465	146
27.2896	173		27.2896	200		27.2896	239		27.2896	124		26.9662	126
27.3096	171		27.3096	179		27.3096	217		27.3096	167		26.9859	132
27.3296	170		27.3296	198		27.3296	212		27.3296	141		27.0056	139
27.3496	156		27.3496	196		27.3496	243		27.3496	126		27.0253	132
27.3696	151		27.3696	213		27.3696	204		27.3696	129		27.0451	118
27.3896	156		27.3896	211		27.3896	250		27.3896	125		27.0648	138
27.4096	160		27.4096	241		27.4096	223		27.4096	119		27.0845	139
27.4296	171		27.4296	212		27.4296	213		27.4296	108		27.1042	126
27.4496	148		27.4496	226		27.4496	229		27.4496	123		27.1239	136
27.4697	159		27.4697	205		27.4697	213		27.4697	124		27.1437	138
27.4897	162		27.4897	211		27.4897	214		27.4897	121		27.1634	134
27.5097	175		27.5097	226		27.5097	219		27.5097	128		27.1831	123
27.5297	184		27.5297	250		27.5297	221		27.5297	131		27.2028	119
27.5497	160		27.5497	230		27.5497	230		27.5497	129		27.2225	116
27.5697	178		27.5697	235		27.5697	220		27.5697	138		27.2422	152
27.5897	156		27.5897	211		27.5897	211		27.5897	133		27.262	145
27.6097	181		27.6097	246		27.6097	233		27.6097	154		27.2817	134
27.6297	178		27.6297	244		27.6297	273		27.6297	140		27.3014	119
27.6497	185		27.6497	223		27.6497	243		27.6497	116		27.3211	139
27.6697	187		27.6697	240		27.6697	270		27.6697	151		27.3408	150
27.6898	166		27.6898	222		27.6898	204		27.6898	159		27.3605	150
27.7098	172		27.7098	253		27.7098	227		27.7098	157		27.3803	149
27.7298	161		27.7298	243		27.7298	255		27.7298	149		27.4	147
27.7498	166		27.7498	241		27.7498	265		27.7498	187		27.4197	155
27.7698	192		27.7698	249		27.7698	245		27.7698	162		27.4394	134
27.7898	193		27.7898	238		27.7898	271		27.7898	147		27.4591	155
27.8098	212		27.8098	275		27.8098	258		27.8098	161		27.4789	146
27.8298	213		27.8298	247		27.8298	239		27.8298	185		27.4986	140
27.8498	192		27.8498	263		27.8498	253		27.8498	177		27.5183	153
27.8698	245		27.8698	265		27.8698	229		27.8698	222		27.538	173
27.8898	232		27.8898	260		27.8898	259		27.8898	193		27.5577	150
27.9098	218		27.9098	253		27.9098	255		27.9098	215		27.5774	145
27.9299	229		27.9299	251		27.9299	255		27.9299	220		27.5972	178
27.9499	233		27.9499	289		27.9499	274		27.9499	215		27.6169	195
27.9699	235		27.9699	287		27.9699	250		27.9699	244		27.6366	186
27.9899	251		27.9899	234		27.9899	240		27.9899	244		27.6563	194
28.0099	265		28.0099	284		28.0099	287		28.0099	272		27.6761	198
28.0299	289		28.0299	277		28.0299	282		28.0299	311		27.6958	224
28.0499	370		28.0499	277		28.0499	282		28.0499	364		27.7155	243
28.0699	392		28.0699	276		28.0699	275		28.0699	405		27.7352	248
28.0899	425		28.0899	271		28.0899	298		28.0899	415		27.7549	262
28.1099	485		28.1099	230		28.1099	276		28.1099	416		27.7746	296
28.1299	584		28.1299	241		28.1299	279		28.1299	443		27.7944	273
28.15	562		28.15	257		28.15	273		28.15	434		27.8141	314
28.17	587		28.17	312		28.17	287		28.17	445		27.8338	314
28.19	652		28.19	280		28.19	246		28.19	403		27.8535	369
28.21	665		28.21	263		28.21	296		28.21	384		27.8732	393
28.23	675		28.23	296		28.23	255		28.23	336		27.8929	419
28.25	665		28.25	326		28.25	270		28.25	340		27.9127	366
28.27	568		28.27	317		28.27	311		28.27	338		27.9324	422
28.29	546		28.29	287		28.29	293		28.29	311		27.9521	380
28.31	517		28.31	271		28.31	300		28.31	320		27.9718	391
28.33	443		28.33	311		28.33	326		28.33	255		27.9915	368
28.35	427		28.35	309		28.35	272		28.35	314		28.0113	352
28.37	369		28.37	278		28.37	273		28.37	331		28.031	313
28.39	362		28.39	303		28.39	296		28.39	354		28.0507	293
28.4101	372		28.4101	270		28.4101	341		28.4101	330		28.0704	293
28.4301	389		28.4301	313		28.4301	347		28.4301	391		28.0901	295
28.4501	396		28.4501	282		28.4501	288		28.4501	411		28.1099	275
28.4701	391		28.4701	336		28.4701	284		28.4701	454		28.1296	268
28.4901	436		28.4901	315		28.4901	309		28.4901	493		28.1493	283
28.5101	449		28.5101	296		28.5101	300		28.5101	491		28.169	297
28.5301	510		28.5301	315		28.5301	286		28.5301	528		28.1887	318
28.5501	579		28.5501	314		28.5501	306		28.5501	548		28.2084	323
28.5701	605		28.5701	333		28.5701	310		28.5701	581		28.2282	298
28.5901	666		28.5901	340		28.5901	295		28.5901	590		28.2479	344
28.6102	588		28.6102	316		28.6102	294		28.6102	539		28.2676	359
28.6302	688		28.6302	269		28.6302	333		28.6302	631		28.2873	375
28.6502	698		28.6502	293		28.6502	282		28.6502	636		28.307	369
28.6702	688		28.6702	308		28.6702	283		28.6702	621		28.3268	460
28.6902	681		28.6902	332		28.6902	274		28.6902	646		28.3465	456
28.7102	779		28.7102	276		28.7102	283		28.7102	692		28.3662	418
28.7302	775		28.7302	305		28.7302	317		28.7302	712		28.3859	417
28.7502	799		28.7502	315		28.7502	306		28.7502	753		28.4056	415
28.7702	800		28.7702	311		28.7702	287		28.7702	688		28.4253	434
28.7902	835		28.7902	311		28.7902	317		28.7902	658		28.4451	437
28.8102	874		28.8102	302		28.8102	313		28.8102	690		28.4648	431
28.8302	859		28.8302	311		28.8302	312		28.8302	626		28.4845	378
28.8502	827		28.8502	279		28.8502	308		28.8502	585		28.5042	404
28.8703	753		28.8703	279		28.8703	291		28.8703	494		28.5239	416
28.8903	744		28.8903	311		28.8903	314		28.8903	448		28.5436	376
28.9103	636		28.9103	339		28.9103	285		28.9103	436		28.5634	358
28.9303	534		28.9303	315		28.9303	271		28.9303	367		28.5831	394
28.9503	500		28.9503	312		28.9503	296		28.9503	376		28.6028	302
28.9703	452		28.9703	282		28.9703	270		28.9703	332		28.6225	296
28.9903	416		28.9903	316		28.9903	296		28.9903	321		28.6422	264
29.0103	351		29.0103	315		29.0103	290		29.0103	309		28.662	251
29.0303	324		29.0303	329		29.0303	299		29.0303	325		28.6817	238
29.0503	348		29.0503	280		29.0503	317		29.0503	316		28.7014	209
29.0703	303		29.0703	295		29.0703	313		29.0703	316		28.7211	178
29.0904	329		29.0904	271		29.0904	331		29.0904	317		28.7408	154
29.1104	320		29.1104	309		29.1104	309		29.1104	317		28.7605	181
29.1304	310		29.1304	285		29.1304	285		29.1304	307		28.7803	163
29.1504	315		29.1504	325		29.1504	298		29.1504	287		28.8	184
29.1704	308		29.1704	315		29.1704	311		29.1704	276		28.8197	144
29.1904	286		29.1904	282		29.1904	310		29.1904	276		28.8394	157
29.2104	296		29.2104	283		29.2104	300		29.2104	262		28.8591	149
29.2304	289		29.2304	300		29.2304	275		29.2304	253		28.8789	159
29.2504	287		29.2504	293		29.2504	292		29.2504	236		28.8986	136
29.2704	266		29.2704	314		29.2704	286		29.2704	235		28.9183	144
29.2904	306		29.2904	314		29.2904	289		29.2904	258		28.938	140
29.3104	256		29.3104	326		29.3104	318		29.3104	227		28.9577	157
29.3305	241		29.3305	308		29.3305	283		29.3305	206		28.9775	143
29.3505	261		29.3505	320		29.3505	265		29.3505	239		28.9972	152
29.3705	220		29.3705	280		29.3705	300		29.3705	190		29.0169	143
29.3905	216		29.3905	315		29.3905	289		29.3905	174		29.0366	151
29.4105	256		29.4105	288		29.4105	306		29.4105	194		29.0563	131
29.4305	232		29.4305	299		29.4305	305		29.4305	204		29.076	132
29.4505	230		29.4505	324		29.4505	323		29.4505	221		29.0958	154
29.4705	240		29.4705	342		29.4705	274		29.4705	200		29.1155	153
29.4905	241		29.4905	308		29.4905	306		29.4905	181		29.1352	140
29.5105	214		29.5105	282		29.5105	325		29.5105	195		29.1549	126
29.5305	232		29.5305	281		29.5305	324		29.5305	200		29.1746	139
29.5506	234		29.5506	298		29.5506	277		29.5506	182		29.1944	135
29.5706	241		29.5706	317		29.5706	284		29.5706	199		29.2141	128
29.5906	235		29.5906	275		29.5906	324		29.5906	191		29.2338	121
29.6106	231		29.6106	327		29.6106	275		29.6106	205		29.2535	128
29.6306	248		29.6306	295		29.6306	287		29.6306	186		29.2732	152
29.6506	246		29.6506	289		29.6506	301		29.6506	186		29.293	142
29.6706	213		29.6706	351		29.6706	308		29.6706	168		29.3127	126
29.6906	247		29.6906	296		29.6906	317		29.6906	176		29.3324	171
29.7106	228		29.7106	349		29.7106	312		29.7106	175		29.3521	128
29.7306	236		29.7306	296		29.7306	281		29.7306	197		29.3718	144
29.7506	234		29.7506	328		29.7506	288		29.7506	170		29.3915	139
29.7706	234		29.7706	311		29.7706	296		29.7706	203		29.4113	149
29.7907	230		29.7907	299		29.7907	308		29.7907	177		29.431	131
29.8107	239		29.8107	292		29.8107	319		29.8107	170		29.4507	131
29.8307	262		29.8307	294		29.8307	314		29.8307	182		29.4704	136
29.8507	223		29.8507	334		29.8507	315		29.8507	156		29.4901	126
29.8707	238		29.8707	311		29.8707	308		29.8707	182		29.5099	121
29.8907	220		29.8907	335		29.8907	320		29.8907	171		29.5296	124
29.9107	191		29.9107	313		29.9107	278		29.9107	171		29.5493	127
29.9307	226		29.9307	299		29.9307	306		29.9307	176		29.569	140
29.9507	236		29.9507	292		29.9507	309		29.9507	195		29.5887	136
29.9707	234		29.9707	310		29.9707	305		29.9707	176		29.6084	141
29.9907	227		29.9907	334		29.9907	350		29.9907	165		29.6282	151
30.0108	239		30.0108	325		30.0108	339		30.0108	176		29.6479	123
30.0308	220		30.0308	336		30.0308	355		30.0308	191		29.6676	136
30.0508	216		30.0508	303		30.0508	361		30.0508	180		29.6873	125
30.0708	229		30.0708	337		30.0708	320		30.0708	205		29.707	123
30.0908	210		30.0908	331		30.0908	329		30.0908	194		29.7267	144
30.1108	249		30.1108	332		30.1108	314		30.1108	203		29.7465	145
30.1308	247		30.1308	353		30.1308	317		30.1308	202		29.7662	132
30.1508	249		30.1508	317		30.1508	346		30.1508	218		29.7859	143
30.1708	232		30.1708	291		30.1708	315		30.1708	224		29.8056	132
30.1908	246		30.1908	346		30.1908	321		30.1908	203		29.8253	144
30.2108	255		30.2108	337		30.2108	321		30.2108	225		29.8451	144
30.2308	274		30.2308	354		30.2308	364		30.2308	241		29.8648	157
30.2508	293		30.2508	340		30.2508	337		30.2508	224		29.8845	146
30.2709	265		30.2709	357		30.2709	295		30.2709	204		29.9042	149
30.2909	262		30.2909	379		30.2909	323		30.2909	238		29.9239	148
30.3109	290		30.3109	300		30.3109	351		30.3109	252		29.9437	154
30.3309	309		30.3309	331		30.3309	336		30.3309	230		29.9634	133
30.3509	294		30.3509	295		30.3509	352		30.3509	261		29.9831	138
30.3709	302		30.3709	361		30.3709	346		30.3709	251		30.0028	155
30.3909	286		30.3909	345		30.3909	332		30.3909	254		30.0225	170
30.4109	297		30.4109	337		30.4109	342		30.4109	244		30.0422	153
30.4309	276		30.4309	356		30.4309	324		30.4309	243		30.062	170
30.4509	322		30.4509	352		30.4509	355		30.4509	244		30.0817	149
30.4709	301		30.4709	327		30.4709	350		30.4709	218		30.1014	135
30.491	269		30.491	370		30.491	331		30.491	214		30.1211	149
30.511	278		30.511	338		30.511	324		30.511	206		30.1408	171
30.531	327		30.531	355		30.531	318		30.531	255		30.1606	156
30.551	286		30.551	352		30.551	288		30.551	266		30.1803	154
30.571	267		30.571	364		30.571	362		30.571	249		30.2	174
30.591	278		30.591	332		30.591	335		30.591	270		30.2197	163
30.611	281		30.611	349		30.611	347		30.611	262		30.2394	157
30.631	280		30.631	360		30.631	337		30.631	295		30.2591	173
30.651	312		30.651	366		30.651	364		30.651	289		30.2789	163
30.671	332		30.671	376		30.671	385		30.671	313		30.2986	180
30.691	353		30.691	376		30.691	361		30.691	330		30.3183	226
30.7111	374		30.7111	366		30.7111	357		30.7111	378		30.338	172
30.7311	416		30.7311	339		30.7311	379		30.7311	392		30.3577	206
30.7511	436		30.7511	368		30.7511	374		30.7511	444		30.3774	217
30.7711	411		30.7711	364		30.7711	394		30.7711	437		30.3972	204
30.7911	520		30.7911	353		30.7911	388		30.7911	473		30.4169	221
30.8111	582		30.8111	394		30.8111	395		30.8111	486		30.4366	226
30.8311	597		30.8311	391		30.8311	374		30.8311	533		30.4563	258
30.8511	649		30.8511	372		30.8511	380		30.8511	550		30.476	262
30.8711	702		30.8711	350		30.8711	356		30.8711	645		30.4958	316
30.8911	739		30.8911	372		30.8911	367		30.8911	707		30.5155	348
30.9111	759		30.9111	389		30.9111	370		30.9111	731		30.5352	354
30.9311	850		30.9311	359		30.9311	398		30.9311	844		30.5549	365
30.9511	872		30.9511	383		30.9511	420		30.9511	857		30.5746	424
30.9712	1030		30.9712	424		30.9712	433		30.9712	983		30.5943	423
30.9912	1168		30.9912	411		30.9912	412		30.9912	1028		30.6141	467
31.0112	1278		31.0112	401		31.0112	422		31.0112	1125		30.6338	556
31.0312	1375		31.0312	352		31.0312	406		31.0312	1060		30.6535	552
31.0512	1509		31.0512	401		31.0512	438		31.0512	1093		30.6732	596
31.0712	1641		31.0712	433		31.0712	402		31.0712	1017		30.6929	572
31.0912	1553		31.0912	380		31.0912	459		31.0912	970		30.7127	629
31.1112	1620		31.1112	432		31.1112	465		31.1112	865		30.7324	629
31.1312	1500		31.1312	420		31.1312	438		31.1312	758		30.7521	731
31.1512	1321		31.1512	415		31.1512	445		31.1512	665		30.7718	761
31.1713	1212		31.1713	454		31.1713	465		31.1713	528		30.7915	770
31.1913	1036		31.1913	456		31.1913	453		31.1913	528		30.8113	750
31.2113	915		31.2113	436		31.2113	503		31.2113	450		30.831	730
31.2313	747		31.2313	457		31.2313	518		31.2313	375		30.8507	761
31.2513	645		31.2513	442		31.2513	453		31.2513	354		30.8704	664
31.2713	552		31.2713	455		31.2713	504		31.2713	338		30.8901	530
31.2913	509		31.2913	478		31.2913	503		31.2913	302		30.9098	517
31.3113	474		31.3113	486		31.3113	568		31.3113	306		30.9296	429
31.3313	430		31.3313	513		31.3313	513		31.3313	280		30.9493	380
31.3513	414		31.3513	485		31.3513	481		31.3513	267		30.969	323
31.3713	348		31.3713	502		31.3713	545		31.3713	320		30.9887	263
31.3913	390		31.3913	545		31.3913	523		31.3913	289		31.0084	247
31.4113	373		31.4113	559		31.4113	521		31.4113	295		31.0282	230
31.4314	374		31.4314	561		31.4314	514		31.4314	259		31.0479	231
31.4514	380		31.4514	617		31.4514	520		31.4514	285		31.0676	187
31.4714	378		31.4714	545		31.4714	550		31.4714	282		31.0873	184
31.4914	337		31.4914	524		31.4914	517		31.4914	327		31.107	173
31.5114	388		31.5114	583		31.5114	552		31.5114	280		31.1268	191
31.5314	388		31.5314	561		31.5314	585		31.5314	305		31.1465	193
31.5514	375		31.5514	552		31.5514	595		31.5514	296		31.1662	194
31.5714	390		31.5714	572		31.5714	565		31.5714	271		31.1859	180
31.5914	357		31.5914	535		31.5914	624		31.5914	275		31.2056	185
31.6114	373		31.6114	558		31.6114	557		31.6114	270		31.2253	170
31.6314	363		31.6314	621		31.6314	540		31.6314	267		31.2451	163
31.6515	401		31.6515	564		31.6515	585		31.6515	256		31.2648	177
31.6715	361		31.6715	569		31.6715	553		31.6715	259		31.2845	175
31.6915	337		31.6915	555		31.6915	589		31.6915	248		31.3042	172
31.7115	352		31.7115	615		31.7115	600		31.7115	240		31.3239	177
31.7315	368		31.7315	583		31.7315	586		31.7315	226		31.3437	176
31.7515	351		31.7515	603		31.7515	567		31.7515	182		31.3634	174
31.7715	330		31.7715	563		31.7715	580		31.7715	222		31.3831	173
31.7915	323		31.7915	589		31.7915	573		31.7915	218		31.4028	160
31.8115	348		31.8115	590		31.8115	598		31.8115	229		31.4225	167
31.8315	329		31.8315	570		31.8315	589		31.8315	198		31.4422	164
31.8515	315		31.8515	562		31.8515	606		31.8515	187		31.462	170
31.8715	290		31.8715	609		31.8715	572		31.8715	197		31.4817	153
31.8916	325		31.8916	567		31.8916	607		31.8916	197		31.5014	179
31.9116	295		31.9116	572		31.9116	556		31.9116	187		31.5211	168
31.9316	276		31.9316	588		31.9316	548		31.9316	196		31.5408	147
31.9516	281		31.9516	580		31.9516	573		31.9516	220		31.5605	155
31.9716	278		31.9716	543		31.9716	585		31.9716	164		31.5803	139
31.9916	277		31.9916	616		31.9916	578		31.9916	168		31.6	158
32.0116	270		32.0116	542		32.0116	565		32.0116	177		31.6197	156
32.0316	321		32.0316	531		32.0316	593		32.0316	181		31.6394	175
32.0516	248		32.0516	538		32.0516	596		32.0516	196		31.6591	146
32.0716	224		32.0716	566		32.0716	577		32.0716	193		31.6789	149
32.0916	249		32.0916	595		32.0916	597		32.0916	220		31.6986	141
32.1116	276		32.1116	550		32.1116	587		32.1116	174		31.7183	138
32.1317	294		32.1317	593		32.1317	534		32.1317	193		31.738	138
32.1517	323		32.1517	563		32.1517	526		32.1517	204		31.7577	157
32.1717	287		32.1717	603		32.1717	542		32.1717	180		31.7775	140
32.1917	266		32.1917	587		32.1917	558		32.1917	211		31.7972	160
32.2117	297		32.2117	607		32.2117	539		32.2117	191		31.8169	142
32.2317	285		32.2317	612		32.2317	596		32.2317	192		31.8366	140
32.2517	273		32.2517	564		32.2517	619		32.2517	182		31.8563	155
32.2717	325		32.2717	568		32.2717	592		32.2717	192		31.876	135
32.2917	312		32.2917	605		32.2917	575		32.2917	210		31.8958	139
32.3117	300		32.3117	600		32.3117	609		32.3117	213		31.9155	143
32.3317	308		32.3317	613		32.3317	580		32.3317	221		31.9352	161
32.3518	295		32.3518	598		32.3518	549		32.3518	226		31.9549	153
32.3718	286		32.3718	614		32.3718	597		32.3718	227		31.9746	156
32.3918	326		32.3918	597		32.3918	561		32.3918	241		31.9944	157
32.4118	321		32.4118	597		32.4118	575		32.4118	229		32.0141	169
32.4318	323		32.4318	581		32.4318	560		32.4318	293		32.0338	159
32.4518	375		32.4518	580		32.4518	576		32.4518	280		32.0535	195
32.4718	351		32.4718	572		32.4718	517		32.4718	294		32.0732	172
32.4918	385		32.4918	549		32.4918	554		32.4918	367		32.093	172
32.5118	420		32.5118	554		32.5118	584		32.5118	339		32.1127	191
32.5318	461		32.5318	567		32.5318	522		32.5318	380		32.1324	215
32.5518	470		32.5518	518		32.5518	531		32.5518	402		32.1521	189
32.5718	582		32.5718	522		32.5718	525		32.5718	455		32.1718	204
32.5919	544		32.5919	518		32.5919	466		32.5919	431		32.1915	265
32.6119	590		32.6119	507		32.6119	477		32.6119	412		32.2112	239
32.6319	608		32.6319	506		32.6319	547		32.6319	484		32.231	221
32.6519	638		32.6519	518		32.6519	455		32.6519	457		32.2507	260
32.6719	665		32.6719	494		32.6719	486		32.6719	394		32.2704	304
32.6919	631		32.6919	519		32.6919	502		32.6919	410		32.2901	321
32.7119	654		32.7119	537		32.7119	467		32.7119	412		32.3098	317
32.7319	626		32.7319	486		32.7319	502		32.7319	370		32.3296	360
32.7519	542		32.7519	484		32.7519	460		32.7519	362		32.3493	355
32.7719	536		32.7719	458		32.7719	474		32.7719	283		32.369	375
32.7919	476		32.7919	492		32.7919	426		32.7919	260		32.3887	382
32.812	493		32.812	406		32.812	413		32.812	266		32.4084	391
32.832	407		32.832	466		32.832	459		32.832	240		32.4282	391
32.852	358		32.852	458		32.852	421		32.852	214		32.4479	361
32.872	366		32.872	421		32.872	425		32.872	187		32.4676	382
32.892	335		32.892	440		32.892	449		32.892	237		32.4873	355
32.912	306		32.912	438		32.912	451		32.912	199		32.507	304
32.932	276		32.932	458		32.932	426		32.932	196		32.5267	287
32.952	292		32.952	388		32.952	422		32.952	224		32.5465	259
32.972	256		32.972	407		32.972	427		32.972	175		32.5662	212
32.992	269		32.992	435		32.992	385		32.992	194		32.5859	219
33.012	247		33.012	421		33.012	409		33.012	192		32.6056	202
33.032	226		33.032	420		33.032	390		33.032	189		32.6253	189
33.0521	246		33.0521	412		33.0521	407		33.0521	195		32.6451	165
33.0721	256		33.0721	418		33.0721	402		33.0721	161		32.6648	169
33.0921	233		33.0921	394		33.0921	381		33.0921	198		32.6845	164
33.1121	243		33.1121	431		33.1121	388		33.1121	202		32.7042	199
33.1321	251		33.1321	366		33.1321	414		33.1321	173		32.7239	163
33.1521	251		33.1521	395		33.1521	410		33.1521	198		32.7437	159
33.1721	250		33.1721	423		33.1721	367		33.1721	192		32.7634	139
33.1921	238		33.1921	406		33.1921	397		33.1921	189		32.7831	150
33.2121	213		33.2121	383		33.2121	369		33.2121	178		32.8028	125
33.2321	247		33.2321	376		33.2321	367		33.2321	166		32.8225	153
33.2521	238		33.2521	414		33.2521	377		33.2521	179		32.8422	149
33.2722	218		33.2722	379		33.2722	399		33.2722	157		32.862	155
33.2922	254		33.2922	405		33.2922	369		33.2922	153		32.8817	134
33.3122	202		33.3122	376		33.3122	351		33.3122	154		32.9014	156
33.3322	209		33.3322	366		33.3322	384		33.3322	154		32.9211	120
33.3522	233		33.3522	369		33.3522	360		33.3522	173		32.9408	136
33.3722	220		33.3722	354		33.3722	361		33.3722	204		32.9605	139
33.3922	207		33.3922	392		33.3922	362		33.3922	176		32.9803	137
33.4122	245		33.4122	342		33.4122	391		33.4122	179		33	139
33.4322	220		33.4322	371		33.4322	364		33.4322	146		33.0197	128
33.4522	258		33.4522	350		33.4522	357		33.4522	123		33.0394	124
33.4722	231		33.4722	341		33.4722	346		33.4722	151		33.0591	127
33.4922	213		33.4922	331		33.4922	328		33.4922	160		33.0789	135
33.5123	247		33.5123	346		33.5123	319		33.5123	182		33.0986	155
33.5323	234		33.5323	337		33.5323	363		33.5323	157		33.1183	145
33.5523	218		33.5523	352		33.5523	352		33.5523	169		33.138	138
33.5723	218		33.5723	333		33.5723	336		33.5723	174		33.1577	111
33.5923	221		33.5923	380		33.5923	302		33.5923	211		33.1775	132
33.6123	246		33.6123	346		33.6123	340		33.6123	163		33.1972	174
33.6323	240		33.6323	356		33.6323	309		33.6323	169		33.2169	139
33.6523	232		33.6523	337		33.6523	319		33.6523	196		33.2366	127
33.6723	266		33.6723	346		33.6723	333		33.6723	186		33.2563	147
33.6923	245		33.6923	312		33.6923	340		33.6923	190		33.276	127
33.7123	283		33.7123	331		33.7123	347		33.7123	182		33.2958	153
33.7323	268		33.7323	337		33.7323	329		33.7323	191		33.3155	126
33.7524	228		33.7524	351		33.7524	318		33.7524	184		33.3352	132
33.7724	272		33.7724	295		33.7724	314		33.7724	176		33.3549	144
33.7924	245		33.7924	317		33.7924	321		33.7924	192		33.3746	137
33.8124	243		33.8124	279		33.8124	294		33.8124	166		33.3944	154
33.8324	223		33.8324	321		33.8324	344		33.8324	179		33.4141	148
33.8524	231		33.8524	339		33.8524	354		33.8524	172		33.4338	140
33.8724	269		33.8724	344		33.8724	331		33.8724	168		33.4535	137
33.8924	232		33.8924	308		33.8924	321		33.8924	168		33.4732	157
33.9124	238		33.9124	308		33.9124	308		33.9124	186		33.4929	162
33.9324	254		33.9324	316		33.9324	269		33.9324	167		33.5127	142
33.9524	243		33.9524	313		33.9524	320		33.9524	170		33.5324	184
33.9725	219		33.9725	312		33.9725	294		33.9725	181		33.5521	170
33.9925	244		33.9925	311		33.9925	321		33.9925	173		33.5718	141
34.0125	230		34.0125	326		34.0125	298		34.0125	165		33.5915	147
34.0325	238		34.0325	297		34.0325	292		34.0325	171		33.6113	153
34.0525	183		34.0525	306		34.0525	300		34.0525	191		33.631	142
34.0725	243		34.0725	298		34.0725	238		34.0725	185		33.6507	156
34.0925	249		34.0925	323		34.0925	313		34.0925	183		33.6704	132
34.1125	245		34.1125	299		34.1125	293		34.1125	179		33.6901	151
34.1325	220		34.1325	311		34.1325	280		34.1325	200		33.7099	138
34.1525	232		34.1525	318		34.1525	275		34.1525	228		33.7296	154
34.1725	242		34.1725	283		34.1725	293		34.1725	227		33.7493	134
34.1925	274		34.1925	288		34.1925	289		34.1925	232		33.769	165
34.2126	247		34.2126	334		34.2126	283		34.2126	253		33.7887	163
34.2326	286		34.2326	278		34.2326	288		34.2326	253		33.8084	172
34.2526	328		34.2526	283		34.2526	291		34.2526	294		33.8282	185
34.2726	327		34.2726	276		34.2726	267		34.2726	326		33.8479	186
34.2926	331		34.2926	303		34.2926	279		34.2926	365		33.8676	161
34.3126	352		34.3126	297		34.3126	258		34.3126	461		33.8873	189
34.3326	395		34.3326	300		34.3326	281		34.3326	431		33.907	214
34.3526	461		34.3526	263		34.3526	290		34.3526	493		33.9267	193
34.3726	514		34.3726	306		34.3726	249		34.3726	541		33.9465	207
34.3926	572		34.3926	295		34.3926	293		34.3926	598		33.9662	224
34.4126	665		34.4126	246		34.4126	259		34.4126	615		33.9859	232
34.4327	657		34.4327	240		34.4327	274		34.4327	637		34.0056	243
34.4527	773		34.4527	237		34.4527	265		34.4527	579		34.0253	298
34.4727	793		34.4727	282		34.4727	250		34.4727	622		34.0451	312
34.4927	810		34.4927	258		34.4927	253		34.4927	566		34.0648	350
34.5127	866		34.5127	263		34.5127	226		34.5127	504		34.0845	342
34.5327	760		34.5327	262		34.5327	256		34.5327	447		34.1042	396
34.5527	758		34.5527	270		34.5527	249		34.5527	420		34.1239	407
34.5727	744		34.5727	255		34.5727	238		34.5727	423		34.1437	428
34.5927	614		34.5927	221		34.5927	231		34.5927	374		34.1634	448
34.6127	552		34.6127	246		34.6127	232		34.6127	346		34.1831	482
34.6327	531		34.6327	236		34.6327	253		34.6327	343		34.2028	494
34.6527	483		34.6527	246		34.6527	262		34.6527	338		34.2225	460
34.6728	500		34.6728	241		34.6728	248		34.6728	287		34.2422	485
34.6928	389		34.6928	249		34.6928	223		34.6928	306		34.262	468
34.7128	373		34.7128	234		34.7128	240		34.7128	306		34.2817	461
34.7328	390		34.7328	222		34.7328	213		34.7328	287		34.3014	408
34.7528	360		34.7528	258		34.7528	251		34.7528	256		34.3211	355
34.7728	320		34.7728	234		34.7728	234		34.7728	297		34.3408	352
34.7928	312		34.7928	222		34.7928	204		34.7928	286		34.3606	314
34.8128	303		34.8128	260		34.8128	213		34.8128	256		34.3803	286
34.8328	301		34.8328	255		34.8328	238		34.8328	259		34.4	247
34.8528	280		34.8528	240		34.8528	201		34.8528	226		34.4197	221
34.8728	262		34.8728	210		34.8728	241		34.8728	236		34.4394	196
34.8929	270		34.8929	220		34.8929	221		34.8929	229		34.4591	178
34.9129	286		34.9129	209		34.9129	209		34.9129	247		34.4789	204
34.9329	260		34.9329	195		34.9329	184		34.9329	228		34.4986	217
34.9529	241		34.9529	257		34.9529	196		34.9529	234		34.5183	168
34.9729	251		34.9729	214		34.9729	207		34.9729	219		34.538	192
34.9929	257		34.9929	193		34.9929	213		34.9929	231		34.5577	188
35.0129	266		35.0129	209		35.0129	215		35.0129	258		34.5774	182
35.0329	268		35.0329	246		35.0329	193		35.0329	258		34.5972	157
35.0529	271		35.0529	222		35.0529	207		35.0529	224		34.6169	169
35.0729	265		35.0729	214		35.0729	200		35.0729	254		34.6366	182
35.0929	285		35.0929	215		35.0929	216		35.0929	246		34.6563	171
35.1129	319		35.1129	197		35.1129	203		35.1129	275		34.676	177
35.133	304		35.133	208		35.133	184		35.133	268		34.6958	168
35.153	339		35.153	209		35.153	183		35.153	324		34.7155	186
35.173	371		35.173	229		35.173	199		35.173	308		34.7352	183
35.193	323		35.193	202		35.193	222		35.193	306		34.7549	183
35.213	382		35.213	206		35.213	175		35.213	367		34.7746	180
35.233	372		35.233	217		35.233	199		35.233	308		34.7944	172
35.253	379		35.253	201		35.253	182		35.253	350		34.8141	206
35.273	455		35.273	233		35.273	215		35.273	350		34.8338	213
35.293	453		35.293	194		35.293	194		35.293	347		34.8535	190
35.313	460		35.313	206		35.313	182		35.313	331		34.8732	211
35.333	421		35.333	196		35.333	219		35.333	321		34.8929	232
35.3531	454		35.3531	205		35.3531	190		35.3531	281		34.9127	225
35.373	476		35.373	189		35.373	178		35.373	257		34.9324	242
35.3931	423		35.3931	204		35.3931	211		35.3931	260		34.9521	248
35.4131	412		35.4131	222		35.4131	215		35.4131	257		34.9718	273
35.4331	366		35.4331	210		35.4331	187		35.4331	217		34.9915	264
35.4531	338		35.4531	196		35.4531	188		35.4531	231		35.0112	291
35.4731	308		35.4731	181		35.4731	161		35.4731	222		35.031	285
35.4931	298		35.4931	174		35.4931	165		35.4931	191		35.0507	288
35.5131	271		35.5131	182		35.5131	189		35.5131	178		35.0704	322
35.5331	266		35.5331	175		35.5331	172		35.5331	197		35.0901	327
35.5531	228		35.5531	210		35.5531	173		35.5531	199		35.1098	308
35.5731	215		35.5731	169		35.5731	179		35.5731	194		35.1296	263
35.5932	222		35.5932	212		35.5932	163		35.5932	166		35.1493	229
35.6132	216		35.6132	190		35.6132	174		35.6132	172		35.169	231
35.6332	186		35.6332	175		35.6332	179		35.6332	182		35.1887	220
35.6532	194		35.6532	193		35.6532	183		35.6532	171		35.2084	200
35.6732	179		35.6732	182		35.6732	163		35.6732	164		35.2281	190
35.6932	166		35.6932	164		35.6932	160		35.6932	156		35.2479	183
35.7132	172		35.7132	182		35.7132	159		35.7132	143		35.2676	176
35.7332	190		35.7332	179		35.7332	170		35.7332	161		35.2873	131
35.7532	209		35.7532	176		35.7532	170		35.7532	149		35.307	141
35.7732	174		35.7732	184		35.7732	160		35.7732	151		35.3267	159
35.7932	154		35.7932	171		35.7932	170		35.7932	130		35.3465	137
35.8132	160		35.8132	149		35.8132	176		35.8132	131		35.3662	140
35.8332	189		35.8332	170		35.8332	160		35.8332	159		35.3859	139
35.8533	161		35.8533	148		35.8533	203		35.8533	148		35.4056	126
35.8733	165		35.8733	141		35.8733	164		35.8733	163		35.4253	131
35.8933	194		35.8933	166		35.8933	150		35.8933	147		35.4451	144
35.9133	159		35.9133	208		35.9133	176		35.9133	139		35.4648	127
35.9333	173		35.9333	163		35.9333	179		35.9333	140		35.4845	141
35.9533	175		35.9533	170		35.9533	154		35.9533	143		35.5042	127
35.9733	163		35.9733	186		35.9733	155		35.9733	141		35.5239	135
35.9933	179		35.9933	175		35.9933	139		35.9933	149		35.5436	133
36.0133	165		36.0133	161		36.0133	134		36.0133	140		35.5634	125
36.0333	170		36.0333	168		36.0333	168		36.0333	159		35.5831	135
36.0533	181		36.0533	185		36.0533	170		36.0533	160		35.6028	134
36.0734	182		36.0734	194		36.0734	150		36.0734	162		35.6225	151
36.0934	191		36.0934	153		36.0934	165		36.0934	162		35.6422	123
36.1134	185		36.1134	174		36.1134	158		36.1134	163		35.662	121
[truncated: 1,741 more rows]

## Sheet: fig S1
fig S1
5	1.5434
5.0203	1.35209
5.0406	1.42387
[truncated: 3,692 more rows]

## Sheet: fig S5
fig S5a			fig S5b			fig S5b			fig S5b
[truncated: 3,254 more rows]

[truncated: 7 more sheets: fig S7, fig S10, fig S12, fig S13, fig S14, fig S15, Table S6]
